# Supplementary material for: Jumping plant lice of the genus Aphalara (Hemiptera, Psylloidea, Aphalaridae) in the Neotropics
Source: Zookeys. 2020 Oct 28;980:119–40. doi: 10.3897/zookeys.980.56807 (PMC7642131; doi:10.3897/zookeys.980.56807)
Supplement: XML Treatment for Aphalara ortegae [file zookeys.980.56807-treatment1.xml]

<!DOCTYPE tp:taxon-treatment
  PUBLIC "-//TaxonX//DTD Taxonomic Treatment Publishing DTD v0 20100105//EN" "tax-treatment-NSO.dtd">
<tp:taxon-treatment xmlns:tp="http://www.plazi.org/taxpub"><tp:treatment-meta><kwd-group><label>Taxon classification</label><kwd><named-content xmlns:xlink="http://www.w3.org/1999/xlink" content-type="kingdom">Animalia</named-content></kwd><kwd><named-content xmlns:xlink="http://www.w3.org/1999/xlink" content-type="order">Hemiptera</named-content></kwd><kwd><named-content xmlns:xlink="http://www.w3.org/1999/xlink" content-type="family">Aphalaridae</named-content></kwd></kwd-group><mixed-citation publication-type="journal"><person-group><name><surname>Burckhardt</surname><given-names>Daniel</given-names></name><name><surname>Cort</surname><given-names>Giulia Dalle</given-names></name><name><surname>de Queiroz</surname><given-names>Dalva Luiz</given-names></name></person-group><article-title>Jumping plant lice of the genus <italic><tp:taxon-name><tp:taxon-name-part taxon-name-part-type="genus" reg="Aphalara">Aphalara</tp:taxon-name-part></tp:taxon-name></italic> (<tp:taxon-name><tp:taxon-name-part taxon-name-part-type="order">Hemiptera</tp:taxon-name-part></tp:taxon-name>, <tp:taxon-name><tp:taxon-name-part taxon-name-part-type="superfamily">Psylloidea</tp:taxon-name-part></tp:taxon-name>, <tp:taxon-name><tp:taxon-name-part taxon-name-part-type="family">Aphalaridae</tp:taxon-name-part></tp:taxon-name>) in the Neotropics
                </article-title><source>Zookeys</source><day>28</day><month>10</month><year>2020</year><volume>980</volume><fpage>119</fpage><lpage>140</lpage><pub-id pub-id-type="doi">10.3897/zookeys.980.56807</pub-id></mixed-citation></tp:treatment-meta><tp:nomenclature><tp:taxon-name><object-id xmlns:xlink="http://www.w3.org/1999/xlink" content-type="arpha" xlink:type="simple">FC18A6D5-6D83-59A7-9A12-87159D4FDF3F</object-id><tp:taxon-name-part taxon-name-part-type="genus" reg="Aphalara">Aphalara</tp:taxon-name-part> <tp:taxon-name-part taxon-name-part-type="species" reg="ortegae">ortegae</tp:taxon-name-part><object-id xmlns:xlink="http://www.w3.org/1999/xlink" content-type="zoobank" xlink:type="simple">http://zoobank.org/05E38881-75A5-49A0-8A0E-27FE0C52981F</object-id></tp:taxon-name><tp:taxon-status xmlns:xlink="http://www.w3.org/1999/xlink" xlink:type="simple">sp. nov.</tp:taxon-status><xref ref-type="fig" rid="F3">Figures 3A–D</xref><xref ref-type="fig" rid="F4">, 4A, C</xref><xref ref-type="fig" rid="F5">, 5A–D, I, J</xref><xref ref-type="fig" rid="F6">, 6A–D</xref><xref ref-type="fig" rid="F7">, 7A, B, I</xref><xref ref-type="fig" rid="F8">, 8A, D, G</xref></tp:nomenclature><tp:treatment-sec sec-type="Type locality" id="SECID0E2CAE"><title>Type locality.</title><p>Mexico, Tlaxcala state, Nanacamilpa municipality, San Felipe Hidalgo; 19.4573/4678, –98.5615/567; 2800–2890 m a.s.l.</p></tp:treatment-sec><tp:treatment-sec sec-type="Type material" id="SECID0EADAE"><title>Type material.</title><p><bold><italic>Holotype</italic></bold><bold>:</bold> Mexico • ♂; TLA, Nanacamilpa, San Felipe Hidalgo; 19.4573/4678, –98.5615/567; 2800–2890 m a.s.l.; 15 Aug. 2015; D. Burckhardt &amp; D.L. Queiroz leg.; <italic><tp:taxon-name><tp:taxon-name-part taxon-name-part-type="genus" reg="Persicaria">Persicaria</tp:taxon-name-part> <tp:taxon-name-part taxon-name-part-type="species" reg="hydropiperoides">hydropiperoides</tp:taxon-name-part></tp:taxon-name></italic>, #15-19(1); NMB-PSYLL0004615; <named-content xmlns:xlink="http://www.w3.org/1999/xlink" content-type="dwc:institutional_code" xlink:type="simple">NHMB</named-content>, dry mounted. <bold><italic>Paratypes</italic></bold><bold>:</bold> Mexico • 1 ♂; MEX, Lomas de Chapultepec; <named-content xmlns:xlink="http://www.w3.org/1999/xlink" content-type="dwc:verbatimCoordinates" xlink:type="simple"><named-content content-type="geo-json" specific-use="{&#34;type&#34;:&#34;Point&#34;,&#34;coordinates&#34;:[-99.211700,19.424200]}" id="NCID0EBEAE" xlink:type="simple">19.4242, –99.2117</named-content></named-content>; 2330 m a.s.l.; 25 Jul. 1939; A. Dampf leg.; <named-content xmlns:xlink="http://www.w3.org/1999/xlink" content-type="dwc:institutional_code" xlink:type="simple">USNM</named-content>, dry mounted • 10 ♂, 18 ♀; MEX, Teotihuacán, San Franzisco Mazapa; <named-content xmlns:xlink="http://www.w3.org/1999/xlink" content-type="dwc:verbatimCoordinates" xlink:type="simple"><named-content content-type="geo-json" specific-use="{&#34;type&#34;:&#34;Point&#34;,&#34;coordinates&#34;:[-98.842800,19.684700]}" id="NCID0EOEAE" xlink:type="simple">19.6847, –98.8428</named-content></named-content>; 2300 m a.s.l.; 9 Aug. 2015; D. Burckhardt &amp; D.L. Queiroz leg.; <italic><tp:taxon-name><tp:taxon-name-part taxon-name-part-type="genus" reg="Persicaria">Persicaria</tp:taxon-name-part> <tp:taxon-name-part taxon-name-part-type="species" reg="hydropiperoides">hydropiperoides</tp:taxon-name-part></tp:taxon-name></italic>, #15-13(5); NMB-PSYLL0006656, NMB-PSYLL0006698, NMB-PSYLL0006699; <named-content xmlns:xlink="http://www.w3.org/1999/xlink" content-type="dwc:institutional_code" xlink:type="simple">NHMB</named-content>, slide mounted and in 70% ethanol • 2 ♂; MIC, Morelia; <named-content xmlns:xlink="http://www.w3.org/1999/xlink" content-type="dwc:verbatimCoordinates" xlink:type="simple"><named-content content-type="geo-json" specific-use="{&#34;type&#34;:&#34;Point&#34;,&#34;coordinates&#34;:[-101.196400,19.702900]}" id="NCID0EGFAE" xlink:type="simple">19.7029, –101.1964</named-content></named-content>; 1920 m a.s.l.; Jun. 1965; N.L.H. Krauss leg.; <named-content xmlns:xlink="http://www.w3.org/1999/xlink" content-type="dwc:institutional_code" xlink:type="simple">USNM</named-content>, dry mounted • 21 ♂, 27 ♀, 20 immatures, 9 skins; MIC, Salvador Escalante, Lago de Zirahuén; <named-content xmlns:xlink="http://www.w3.org/1999/xlink" content-type="dwc:verbatimCoordinates" xlink:type="simple"><named-content content-type="geo-json" specific-use="{&#34;type&#34;:&#34;Point&#34;,&#34;coordinates&#34;:[-101.728100,19.446800]}" id="NCID0ETFAE" xlink:type="simple">19.4468, –101.7281</named-content></named-content>; 2020 m a.s.l.; 20 Aug. 2015; D. Burckhardt &amp; D.L. Queiroz leg.; <italic><tp:taxon-name><tp:taxon-name-part taxon-name-part-type="genus" reg="Persicaria">Persicaria</tp:taxon-name-part> <tp:taxon-name-part taxon-name-part-type="species" reg="punctata">punctata</tp:taxon-name-part></tp:taxon-name></italic>, #15-30A(2); NMB-PSYLL0006653 to NMB-PSYLL0006655, NMB-PSYLL0006757, NMB-PSYLL0006758; <named-content xmlns:xlink="http://www.w3.org/1999/xlink" content-type="dwc:institutional_code" xlink:type="simple">NHMB</named-content>, in 70% ethanol • 45 ♂, 54 ♀; same data as holotype; NMB-PSYLL0006657, NMB-PSYLL0006658, NMB-PSYLL0006741 to NMB-PSYLL0006756; <named-content xmlns:xlink="http://www.w3.org/1999/xlink" content-type="dwc:institutional_code" xlink:type="simple">NHMB</named-content>, dry and slide mounted, in 70% ethanol. Puerto Rico • 1 ♂; San Juan, Trujillo; <named-content xmlns:xlink="http://www.w3.org/1999/xlink" content-type="dwc:verbatimCoordinates" xlink:type="simple"><named-content content-type="geo-json" specific-use="{&#34;type&#34;:&#34;Point&#34;,&#34;coordinates&#34;:[-66.004700,18.362100]}" id="NCID0EQGAE" xlink:type="simple">18.3621, –66.0047</named-content></named-content>; 50 m a.s.l.; 6 May 1934; 5447; in field; <named-content xmlns:xlink="http://www.w3.org/1999/xlink" content-type="dwc:institutional_code" xlink:type="simple">USNM</named-content>, dry mounted.
                    </p></tp:treatment-sec><tp:treatment-sec sec-type="Other material examined" id="SECID0E1GAE"><title>Other material examined</title><p> (not included in type series). Mexico • 1 ♀ severely damaged; MEX, Mixquic; <named-content xmlns:xlink="http://www.w3.org/1999/xlink" content-type="dwc:verbatimCoordinates" xlink:type="simple"><named-content content-type="geo-json" specific-use="{&#34;type&#34;:&#34;Point&#34;,&#34;coordinates&#34;:[-98.962800,19.225500]}" id="NCID0EDHAE" xlink:type="simple">19.2255, –98.9628</named-content></named-content>; 2240 m a.s.l.; 29 Apr. 1938; A. Dampf leg.; <named-content xmlns:xlink="http://www.w3.org/1999/xlink" content-type="dwc:institutional_code" xlink:type="simple">USNM</named-content>, dry mounted.
                    </p></tp:treatment-sec><tp:treatment-sec sec-type="Diagnosis" id="SECID0ENHAE"><title>Diagnosis.</title><p><bold><italic>Adults.</italic></bold> General body colour dark brown in males, medium brown in females. Forewing with brown clavus. Head with small anteorbital tubercles; anterior tubercles small, rounded; outer anterior margin weakly concave. Clypeus long, tubular, visible in dorsal view. Forewing 2.6–2.9× as long as wide; surface spinules moderately thick, in males leaving narrow or no spinule-free stripes along the veins, arranged in squares or rhombi or indistinct transverse rows, in females covering the whole membrane up to veins, arranged in irregular transverse rows. Paramere, in profile, lamellar with large, claw-like antero-subapical inner process, which is relatively deeply incised, postero-apical edge large, inner face with a few scattered setae. Distal portion of aedeagus with straight shaft and semi-circular apical inflation. Female proctiger strongly incised in the middle forming a slightly curved apical process; circumanal ring expanded into a large, apron-shaped, slightly angular area distally. Subgenital plate with apex almost straight, in ventral view. Valvula dorsalis only weakly curved dorsally. <bold><italic>Fifth instar immatures.</italic></bold> Body 1.5–1.6× as long as wide. Antenna 0.5× as long as forewing pad. Outer circumanal ring angular laterally, relatively strongly convex postero-laterally.
                    </p></tp:treatment-sec><tp:treatment-sec sec-type="Description" id="SECID0EZHAE"><title>Description.</title><p><bold><italic>Adults </italic></bold>(Fig. <xref ref-type="fig" rid="F3">3A–D</xref>). Colour. General body colour dark brown in males, medium brown in females. Vertex dark straw-coloured with slightly oblique dark band on either half of vertex. Clypeus dirty yellowish. Antennal segments 1 and 2 light brown, 3–8 yellow becoming darker towards the apical segments, 8 and 9 dark brown. Pronotum with three large yellow areas on either half. Mesopraescutum with yellow posterior third; mesoscutum with three longitudinal yellow stripes on either side. Femora light brown, tibiae and tarsi yellow. Forewing transparent, membrane often yellow or with light brown stripes along the veins; clavus brown. Younger specimens lighter.
                    </p><fig id="F3" position="float" orientation="portrait"><object-id xmlns:xlink="http://www.w3.org/1999/xlink" content-type="doi" xlink:type="simple">10.3897/zookeys.980.56807.figure3</object-id><object-id xmlns:xlink="http://www.w3.org/1999/xlink" content-type="arpha" xlink:type="simple">2AFB1A49-3746-5C7B-8E8C-B25AFE9BA0F1</object-id><label>Figure 3.</label><caption><p> Habitus of <italic><tp:taxon-name><tp:taxon-name-part taxon-name-part-type="genus" reg="Aphalara">Aphalara</tp:taxon-name-part></tp:taxon-name></italic> spp. <bold>A–D</bold><italic><tp:taxon-name><tp:taxon-name-part taxon-name-part-type="genus" reg="Aphalara">Aphalara</tp:taxon-name-part> <tp:taxon-name-part taxon-name-part-type="species" reg="ortegae">ortegae</tp:taxon-name-part></tp:taxon-name></italic>sp. nov. <bold>E–H</bold><italic><tp:taxon-name><tp:taxon-name-part taxon-name-part-type="genus" reg="Aphalara">Aphalara</tp:taxon-name-part> <tp:taxon-name-part taxon-name-part-type="species" reg="ritteri">ritteri</tp:taxon-name-part></tp:taxon-name></italic>sp. nov. <bold>A, C, E, G</bold> male <bold>B, D, F, H</bold> female <bold>A, B, E, F</bold> lateral view <bold>C, D, G, H</bold> dorsal view. Scale bar: 0.5 mm.</p></caption><graphic xmlns:xlink="http://www.w3.org/1999/xlink" xlink:href="zookeys-980-119-g003.jpg" position="float" orientation="portrait" xlink:type="simple" id="oo_468337.jpg"><uri content-type="original_file" xlink:type="simple">https://binary.pensoft.net/fig/468337</uri></graphic></fig><p>Structure. Head (Fig. <xref ref-type="fig" rid="F4">4A</xref>), in dorsal view, approximately as wide as pronotum, slightly narrower than mesoscutum. Vertex subtrapezoidal with indented foveal pits; anteorbital tubercles small; anterior tubercles small, rounded; outer anterior margin weakly concave; lacking macroscopic setae on vertex. Preocular sclerite small. Lateral tubercle on ventral head surface small, flattened, not indented basally (Fig. <xref ref-type="fig" rid="F4">4C</xref>). Clypeus tubular, apex visible from above, usually widest across apical third, narrower proximally and distally. Antenna 1.2–1.3× as long as head width, relative length of flagellar segments from base to apex as 1.0 : 0.6 : 0.6 : 0.6 : 0.5: 0.6: 0.4: 0.5; relative length of segment 10 and terminal setae as 1.0 : 0.6 : 0.9. Metatibia 0.7–0.8× as long as head width, with an open crown of 9 or 10 strongly sclerotised apical spurs. Forewing (Fig. <xref ref-type="fig" rid="F5">5A–D</xref>) oblong oval, 3.7–4.3× as long as head width, 2.6–2.9× as long as wide; cell cu<sub>1</sub> low, vein Cu<sub>1a</sub> evenly curved. Surface spinules exhibiting sexual dimorphism, more spaced in males, denser in females; moderately thick, present in all cells; in males leaving narrow or no spinule-free stripes along the veins, arranged in squares or rhombi or indistinct transverse rows (Fig. <xref ref-type="fig" rid="F5">5I</xref>); in females covering the whole membrane up to veins, arranged in irregular transverse rows (Fig. <xref ref-type="fig" rid="F5">5J</xref>). Costal margin of hindwing with 1 or 2 setae proximal to costal break and 6–14 ungrouped setae distal to costal break.
                    </p><fig id="F4" position="float" orientation="portrait"><object-id xmlns:xlink="http://www.w3.org/1999/xlink" content-type="doi" xlink:type="simple">10.3897/zookeys.980.56807.figure4</object-id><object-id xmlns:xlink="http://www.w3.org/1999/xlink" content-type="arpha" xlink:type="simple">732A6BA5-51E4-56AD-9668-A33B608AABC4</object-id><label>Figure 4.</label><caption><p> Head of <italic><tp:taxon-name><tp:taxon-name-part taxon-name-part-type="genus" reg="Aphalara">Aphalara</tp:taxon-name-part></tp:taxon-name></italic> spp. <bold>A, C</bold><italic><tp:taxon-name><tp:taxon-name-part taxon-name-part-type="genus" reg="Aphalara">Aphalara</tp:taxon-name-part> <tp:taxon-name-part taxon-name-part-type="species" reg="ortegae">ortegae</tp:taxon-name-part></tp:taxon-name></italic>sp. nov. <bold>B, D</bold><italic><tp:taxon-name><tp:taxon-name-part taxon-name-part-type="genus" reg="Aphalara">Aphalara</tp:taxon-name-part> <tp:taxon-name-part taxon-name-part-type="species" reg="ritteri">ritteri</tp:taxon-name-part></tp:taxon-name></italic>sp. nov. <bold>A, B</bold> dorsal view <bold>C, D</bold> ventral view. Scale bar: 0.1 mm.</p></caption><graphic xmlns:xlink="http://www.w3.org/1999/xlink" xlink:href="zookeys-980-119-g004.jpg" position="float" orientation="portrait" xlink:type="simple" id="oo_468338.jpg"><uri content-type="original_file" xlink:type="simple">https://binary.pensoft.net/fig/468338</uri></graphic></fig><fig id="F5" position="float" orientation="portrait"><object-id xmlns:xlink="http://www.w3.org/1999/xlink" content-type="doi" xlink:type="simple">10.3897/zookeys.980.56807.figure5</object-id><object-id xmlns:xlink="http://www.w3.org/1999/xlink" content-type="arpha" xlink:type="simple">E64B32A6-0E7E-5A78-85EE-FC42D15952F4</object-id><label>Figure 5.</label><caption><p> Forewing of <italic><tp:taxon-name><tp:taxon-name-part taxon-name-part-type="genus" reg="Aphalara">Aphalara</tp:taxon-name-part></tp:taxon-name></italic> spp. <bold>A–D, I, J</bold><italic><tp:taxon-name><tp:taxon-name-part taxon-name-part-type="genus" reg="Aphalara">Aphalara</tp:taxon-name-part> <tp:taxon-name-part taxon-name-part-type="species" reg="ortegae">ortegae</tp:taxon-name-part></tp:taxon-name></italic>sp. nov. <bold>E–H, M, N</bold><italic><tp:taxon-name><tp:taxon-name-part taxon-name-part-type="genus" reg="Aphalara">Aphalara</tp:taxon-name-part> <tp:taxon-name-part taxon-name-part-type="species" reg="ritteri">ritteri</tp:taxon-name-part></tp:taxon-name></italic>sp. nov. <bold>K, L</bold><italic><tp:taxon-name><tp:taxon-name-part taxon-name-part-type="genus" reg="Aphalara">Aphalara</tp:taxon-name-part> <tp:taxon-name-part taxon-name-part-type="species" reg="persicaria">persicaria</tp:taxon-name-part></tp:taxon-name></italic>Caldwell <bold>A, B, E, F, I, K, M</bold> male <bold>C, D, G, H, J, L, N</bold> female <bold>A, C, E, G</bold> venation <bold>B, D, F, H</bold> surface spinules <bold>I–N</bold> details of surface spinules. Scale bars: 0.5 mm (<bold>A–H</bold>); 0.2 mm (<bold>I–N</bold>).</p></caption><graphic xmlns:xlink="http://www.w3.org/1999/xlink" xlink:href="zookeys-980-119-g005.jpg" position="float" orientation="portrait" xlink:type="simple" id="oo_468339.jpg"><uri content-type="original_file" xlink:type="simple">https://binary.pensoft.net/fig/468339</uri></graphic></fig><p>Terminalia. Male proctiger 0.3× as long as head width, posterior lobes relatively short and wide, less than twice as long as proctiger. Paramere, in profile, lamellar with large, claw-like antero-subapical inner process, which is relatively deeply incised, postero-apical edge large, inner face with a few scattered setae (Fig. <xref ref-type="fig" rid="F6">6A, B</xref>). Distal portion of aedeagus with straight shaft and semicircular apical inflation which bears an antero-apical hook (Fig. <xref ref-type="fig" rid="F6">6C, D</xref>). Female terminalia (Fig. <xref ref-type="fig" rid="F7">7A</xref>) relatively short; proctiger 0.6–0.7× as long as head width, strongly incised in the middle forming a slightly curved apical process; circumanal ring expanded into a large, apron-shaped, slightly angular area distally (Fig. <xref ref-type="fig" rid="F7">7I</xref>). Subgenital plate 0.5–0.6× as long as proctiger, in profile, cuneate; apex almost straight, in ventral view (Fig. <xref ref-type="fig" rid="F8">8A</xref>). Valvula dorsalis only weakly curved dorsally (Fig. <xref ref-type="fig" rid="F7">7B</xref>).</p><fig id="F6" position="float" orientation="portrait"><object-id xmlns:xlink="http://www.w3.org/1999/xlink" content-type="doi" xlink:type="simple">10.3897/zookeys.980.56807.figure6</object-id><object-id xmlns:xlink="http://www.w3.org/1999/xlink" content-type="arpha" xlink:type="simple">DC682EDA-7AFA-5133-A08B-4BA1AADE2738</object-id><label>Figure 6.</label><caption><p> Male terminalia of <italic><tp:taxon-name><tp:taxon-name-part taxon-name-part-type="genus" reg="Aphalara">Aphalara</tp:taxon-name-part></tp:taxon-name></italic> spp. <bold>A–D </bold><italic><tp:taxon-name><tp:taxon-name-part taxon-name-part-type="genus" reg="Aphalara">Aphalara</tp:taxon-name-part> <tp:taxon-name-part taxon-name-part-type="species" reg="ortegae">ortegae</tp:taxon-name-part></tp:taxon-name></italic>sp. nov. <bold>E–H </bold><italic><tp:taxon-name><tp:taxon-name-part taxon-name-part-type="genus" reg="Aphalara">Aphalara</tp:taxon-name-part> <tp:taxon-name-part taxon-name-part-type="species" reg="ritteri">ritteri</tp:taxon-name-part></tp:taxon-name></italic>sp. nov. <bold>I, J </bold><italic><tp:taxon-name><tp:taxon-name-part taxon-name-part-type="genus" reg="Aphalara">Aphalara</tp:taxon-name-part> <tp:taxon-name-part taxon-name-part-type="species" reg="persicaria">persicaria</tp:taxon-name-part></tp:taxon-name></italic>Caldwell <bold>K, L</bold><italic><tp:taxon-name><tp:taxon-name-part taxon-name-part-type="genus" reg="Aphalara">Aphalara</tp:taxon-name-part> <tp:taxon-name-part taxon-name-part-type="species" reg="simila">simila</tp:taxon-name-part></tp:taxon-name></italic>Caldwell <bold>A, B, E, F, I, K</bold> inner face of paramere, in profile; arrows point to apico-posterior lobe/angle <bold>C, D, G, H, J, L</bold> distal portion of aedeagus, in profile. Scale bar: 0.05 mm.</p></caption><graphic xmlns:xlink="http://www.w3.org/1999/xlink" xlink:href="zookeys-980-119-g006.jpg" position="float" orientation="portrait" xlink:type="simple" id="oo_468340.jpg"><uri content-type="original_file" xlink:type="simple">https://binary.pensoft.net/fig/468340</uri></graphic></fig><fig id="F7" position="float" orientation="portrait"><object-id xmlns:xlink="http://www.w3.org/1999/xlink" content-type="doi" xlink:type="simple">10.3897/zookeys.980.56807.figure7</object-id><object-id xmlns:xlink="http://www.w3.org/1999/xlink" content-type="arpha" xlink:type="simple">52D5C28C-77C1-5305-B51F-D01EA910FE76</object-id><label>Figure 7.</label><caption><p> Female terminalia of <italic><tp:taxon-name><tp:taxon-name-part taxon-name-part-type="genus" reg="Aphalara">Aphalara</tp:taxon-name-part></tp:taxon-name></italic> spp. <bold>A, B, I </bold><italic><tp:taxon-name><tp:taxon-name-part taxon-name-part-type="genus" reg="Aphalara">Aphalara</tp:taxon-name-part> <tp:taxon-name-part taxon-name-part-type="species" reg="ortegae">ortegae</tp:taxon-name-part></tp:taxon-name></italic>sp. nov. <bold>C, D, J</bold><italic><tp:taxon-name><tp:taxon-name-part taxon-name-part-type="genus" reg="Aphalara">Aphalara</tp:taxon-name-part> <tp:taxon-name-part taxon-name-part-type="species" reg="persicaria">persicaria</tp:taxon-name-part></tp:taxon-name></italic>Caldwell <bold>E, F, K</bold><italic><tp:taxon-name><tp:taxon-name-part taxon-name-part-type="genus" reg="Aphalara">Aphalara</tp:taxon-name-part> <tp:taxon-name-part taxon-name-part-type="species" reg="ritteri">ritteri</tp:taxon-name-part></tp:taxon-name></italic>sp. nov. <bold>G, H, L</bold><italic><tp:taxon-name><tp:taxon-name-part taxon-name-part-type="genus" reg="Aphalara">Aphalara</tp:taxon-name-part> <tp:taxon-name-part taxon-name-part-type="species" reg="simila">simila</tp:taxon-name-part></tp:taxon-name></italic>Caldwell <bold>A, C, E, G</bold> female terminalia, in profile <bold>B, D, F, H</bold> valvulae dorsales and ventrales, in profile <bold>I–L</bold> circumanal ring, dorsal view. Scale bars: 0.1 mm<bold> (A, C, E, G, I–L</bold>); 0.05 mm (<bold>B, D, F, H</bold>).</p></caption><graphic xmlns:xlink="http://www.w3.org/1999/xlink" xlink:href="zookeys-980-119-g007.jpg" position="float" orientation="portrait" xlink:type="simple" id="oo_468341.jpg"><uri content-type="original_file" xlink:type="simple">https://binary.pensoft.net/fig/468341</uri></graphic></fig><p>Measurements (5 ♂, 5 ♀, in mm). Head width 0.54–0.60; antenna length 0.66–0.78; forewing length 2.00–2.52; male proctiger length 0.14–0.16; paramere length 0.16–0.18; length of distal portion of aedeagus 0.14–0.18; female proctiger length 0.36–0.44.</p><p><bold><italic>Fifth instar immatures</italic></bold> (Fig. <xref ref-type="fig" rid="F8">8D, G</xref>). Colour. General body colour light greyish brown, membranes yellow, dorsally slightly darker than ventrally.
                    </p><p>Structure. Body 1.5–1.6× as long as wide. Head, antennae and legs with slender lanceolate setae. Antenna 0.5× as long as forewing pad. Tarsal arolium slightly longer than claws, rounded, without unguitractor and pedicel. Forewing pads large with marginal lanceolate setae of irregular length; humeral lobe well developed. Caudal plate irregularly rounded posteriorly, dorsally with sparse microscopic setae, margin with lanceolate setae. Outer circumanal ring angular laterally, relatively strongly convex postero-laterally, consisting of two unequal rows of pores (Fig. <xref ref-type="fig" rid="F8">8G</xref>).</p><p>Measurements (2 immatures, in mm). Body length 1.94–2.04; antenna length 0.38; forewing pad length 0.82–0.84; caudal plate length 0.56–0.58.</p><fig id="F8" position="float" orientation="portrait"><object-id xmlns:xlink="http://www.w3.org/1999/xlink" content-type="doi" xlink:type="simple">10.3897/zookeys.980.56807.figure8</object-id><object-id xmlns:xlink="http://www.w3.org/1999/xlink" content-type="arpha" xlink:type="simple">BB1A02D3-A66A-5E5F-8954-5276909E29BE</object-id><label>Figure 8.</label><caption><p><italic><tp:taxon-name><tp:taxon-name-part taxon-name-part-type="genus" reg="Aphalara">Aphalara</tp:taxon-name-part></tp:taxon-name></italic> spp. <bold>A, D, G</bold><italic><tp:taxon-name><tp:taxon-name-part taxon-name-part-type="genus" reg="Aphalara">Aphalara</tp:taxon-name-part> <tp:taxon-name-part taxon-name-part-type="species" reg="ortegae">ortegae</tp:taxon-name-part></tp:taxon-name></italic>sp. nov. <bold>B, C, F, I</bold><italic><tp:taxon-name><tp:taxon-name-part taxon-name-part-type="genus" reg="Aphalara">Aphalara</tp:taxon-name-part> <tp:taxon-name-part taxon-name-part-type="species" reg="ritteri">ritteri</tp:taxon-name-part></tp:taxon-name></italic>sp. nov. <bold>E, H</bold><italic><tp:taxon-name><tp:taxon-name-part taxon-name-part-type="genus" reg="Aphalara">Aphalara</tp:taxon-name-part> <tp:taxon-name-part taxon-name-part-type="species" reg="persicaria">persicaria</tp:taxon-name-part></tp:taxon-name></italic>Caldwell <bold>A, B</bold> female subgenital plate, in ventral view; arrow points to apex <bold>C</bold> tarsus with arolium and claws of immature <bold>D–F</bold> fifth instar immature, left body side <bold>G–I </bold>circumanal ring of fifth instar immature; arrows point to antero-lateral edge and postero-lateral margin. Scale bars: 0.1 mm (<bold>A, B</bold>); 0.02 mm (<bold>C</bold>); 0.2 mm (<bold>D–F</bold>); 0.1 mm (<bold>G–I</bold>).</p></caption><graphic xmlns:xlink="http://www.w3.org/1999/xlink" xlink:href="zookeys-980-119-g008.jpg" position="float" orientation="portrait" xlink:type="simple" id="oo_468342.jpg"><uri content-type="original_file" xlink:type="simple">https://binary.pensoft.net/fig/468342</uri></graphic></fig><p><bold><italic>Eggs</italic></bold><italic>.</italic> Colour unknown. Oblong oval; with short apical filament.
                    </p></tp:treatment-sec><tp:treatment-sec sec-type="Etymology" id="SECID0E5XAE"><title>Etymology.</title><p>Named after Professor Dr Laura Maria Ortega, Texcoco, Mexico, in recognition for her support and help during our field work in Mexico. A noun in the genitive case.</p></tp:treatment-sec><tp:treatment-sec sec-type="Distribution" id="SECID0EDYAE"><title>Distribution.</title><p>Mexico (México, Mexico City, Michoacán, San Luis Potosí, Tlaxcala), Puerto Rico.</p></tp:treatment-sec><tp:treatment-sec sec-type="Host plants, biology and habitats" id="SECID0EIYAE"><title>Host plants, biology and habitats.</title><p><italic><tp:taxon-name><tp:taxon-name-part taxon-name-part-type="genus" reg="Persicaria">Persicaria</tp:taxon-name-part> <tp:taxon-name-part taxon-name-part-type="species" reg="hydropiperoides">hydropiperoides</tp:taxon-name-part></tp:taxon-name></italic> (Michx.) Small, <italic><tp:taxon-name><tp:taxon-name-part taxon-name-part-type="genus" reg="Persicaria">P.</tp:taxon-name-part> <tp:taxon-name-part taxon-name-part-type="species" reg="punctata">punctata</tp:taxon-name-part></tp:taxon-name></italic> (Elliott) Small (<tp:taxon-name><tp:taxon-name-part taxon-name-part-type="family">Polygonaceae</tp:taxon-name-part></tp:taxon-name>). Immatures induce leaf roll galls in which they develop. In Mexico, we collected the species in damp areas around a pond or near a river.
                    </p></tp:treatment-sec><tp:treatment-sec sec-type="Affinities" id="SECID0EJZAE"><title>Affinities.</title><p><italic><tp:taxon-name><tp:taxon-name-part taxon-name-part-type="genus" reg="Aphalara">Aphalara</tp:taxon-name-part> <tp:taxon-name-part taxon-name-part-type="species" reg="ortegae">ortegae</tp:taxon-name-part></tp:taxon-name></italic> sp. nov. belongs to the <italic><tp:taxon-name><tp:taxon-name-part taxon-name-part-type="genus" reg="Aphalara">A.</tp:taxon-name-part> <tp:taxon-name-part taxon-name-part-type="species" reg="calthae">calthae</tp:taxon-name-part></tp:taxon-name></italic> (Linnaeus, 1761) group, as defined by <xref ref-type="bibr" rid="B4">Burckhardt and Lauterer (1997)</xref>, which is characterised by the apical inflation of the distal portion of the aedeagus which lacks a dorso-apical membranous sack. It is morphologically similar, and probably closely related, to <italic><tp:taxon-name><tp:taxon-name-part taxon-name-part-type="genus" reg="Aphalara">A.</tp:taxon-name-part> <tp:taxon-name-part taxon-name-part-type="species" reg="curta">curta</tp:taxon-name-part></tp:taxon-name></italic> Caldwell, 1937, <italic><tp:taxon-name><tp:taxon-name-part taxon-name-part-type="genus" reg="Aphalara">A.</tp:taxon-name-part> <tp:taxon-name-part taxon-name-part-type="species" reg="persicaria">persicaria</tp:taxon-name-part></tp:taxon-name></italic> and <italic><tp:taxon-name><tp:taxon-name-part taxon-name-part-type="genus" reg="Aphalara">A.</tp:taxon-name-part> <tp:taxon-name-part taxon-name-part-type="species" reg="ritteri">ritteri</tp:taxon-name-part></tp:taxon-name></italic> sp. nov. in the caudally strongly expanded circumanal ring on the female proctiger and the absence of a brown transverse band on the forewing. <italic><tp:taxon-name><tp:taxon-name-part taxon-name-part-type="genus" reg="Aphalara">Aphalara</tp:taxon-name-part> <tp:taxon-name-part taxon-name-part-type="species" reg="ortegae">ortegae</tp:taxon-name-part></tp:taxon-name></italic> differs from these species in the surface spinules on the forewing which are denser, forming often transverse rows, and the caudal pore field on the female proctiger which is slightly narrowed distad to circumanal ring, large and relatively angular. The paramere of <italic><tp:taxon-name><tp:taxon-name-part taxon-name-part-type="genus" reg="Aphalara">A.</tp:taxon-name-part> <tp:taxon-name-part taxon-name-part-type="species" reg="ortegae">ortegae</tp:taxon-name-part></tp:taxon-name></italic> has a slightly smaller antero-apical claw than that of <italic><tp:taxon-name><tp:taxon-name-part taxon-name-part-type="genus" reg="Aphalara">A.</tp:taxon-name-part> <tp:taxon-name-part taxon-name-part-type="species" reg="curta">curta</tp:taxon-name-part></tp:taxon-name></italic>, and a larger postero-apical lobe than that of<italic><tp:taxon-name><tp:taxon-name-part taxon-name-part-type="genus" reg="Aphalara">A.</tp:taxon-name-part> <tp:taxon-name-part taxon-name-part-type="species" reg="persicaria">persicaria</tp:taxon-name-part></tp:taxon-name></italic> and <italic><tp:taxon-name><tp:taxon-name-part taxon-name-part-type="genus" reg="Aphalara">A.</tp:taxon-name-part> <tp:taxon-name-part taxon-name-part-type="species" reg="ritteri">ritteri</tp:taxon-name-part></tp:taxon-name></italic>. The immatures of <italic><tp:taxon-name><tp:taxon-name-part taxon-name-part-type="genus" reg="Aphalara">A.</tp:taxon-name-part> <tp:taxon-name-part taxon-name-part-type="species" reg="ortegae">ortegae</tp:taxon-name-part></tp:taxon-name></italic> and <italic><tp:taxon-name><tp:taxon-name-part taxon-name-part-type="genus" reg="Aphalara">A.</tp:taxon-name-part> <tp:taxon-name-part taxon-name-part-type="species" reg="ritteri">ritteri</tp:taxon-name-part></tp:taxon-name></italic> are almost identical but differ from those of <italic><tp:taxon-name><tp:taxon-name-part taxon-name-part-type="genus" reg="Aphalara">A.</tp:taxon-name-part> <tp:taxon-name-part taxon-name-part-type="species" reg="persicaria">persicaria</tp:taxon-name-part></tp:taxon-name></italic> in the angular outer circumanal ring (immatures of <italic><tp:taxon-name><tp:taxon-name-part taxon-name-part-type="genus" reg="Aphalara">A.</tp:taxon-name-part> <tp:taxon-name-part taxon-name-part-type="species" reg="curta">curta</tp:taxon-name-part></tp:taxon-name></italic> are unknown). See also identification keys.
                    </p></tp:treatment-sec><ref-list><ref id="B4"><mixed-citation xmlns:xlink="http://www.w3.org/1999/xlink" xlink:type="simple"><person-group><name name-style="western"><surname>Burckhardt</surname><given-names>D</given-names></name><name name-style="western"><surname>Lauterer</surname><given-names>P</given-names></name></person-group> (<year>1997</year>) <article-title> Systematics and biology of the <italic><tp:taxon-name><tp:taxon-name-part taxon-name-part-type="genus">Aphalara</tp:taxon-name-part></tp:taxon-name> exilis </italic>(Weber and Mohr) species assemblage (<tp:taxon-name><tp:taxon-name-part taxon-name-part-type="order">Hemiptera</tp:taxon-name-part></tp:taxon-name>: <tp:taxon-name><tp:taxon-name-part taxon-name-part-type="family">Psyllidae</tp:taxon-name-part></tp:taxon-name>).</article-title><source>Entomologica Scandinavica</source><volume>28</volume>: <fpage>271</fpage>–<lpage>305</lpage>. <ext-link xlink:type="simple" ext-link-type="doi" xlink:href="10.1163/187631297X00088">https://doi.org/10.1163/187631297X00088</ext-link></mixed-citation></ref></ref-list></tp:taxon-treatment>
