# Supplementary material for: Jumping plant lice of the genus Aphalara (Hemiptera, Psylloidea, Aphalaridae) in the Neotropics
Source: Zookeys. 2020 Oct 28;980:119–40. doi: 10.3897/zookeys.980.56807 (PMC7642131; doi:10.3897/zookeys.980.56807)
Supplement: XML Treatment for Aphalara persicaria [file zookeys.980.56807-treatment2.xml]

<!DOCTYPE tp:taxon-treatment
  PUBLIC "-//TaxonX//DTD Taxonomic Treatment Publishing DTD v0 20100105//EN" "tax-treatment-NSO.dtd">
<tp:taxon-treatment xmlns:tp="http://www.plazi.org/taxpub"><tp:treatment-meta><kwd-group><label>Taxon classification</label><kwd><named-content xmlns:xlink="http://www.w3.org/1999/xlink" content-type="kingdom">Animalia</named-content></kwd><kwd><named-content xmlns:xlink="http://www.w3.org/1999/xlink" content-type="order">Hemiptera</named-content></kwd><kwd><named-content xmlns:xlink="http://www.w3.org/1999/xlink" content-type="family">Aphalaridae</named-content></kwd></kwd-group><mixed-citation publication-type="journal"><person-group><name><surname>Burckhardt</surname><given-names>Daniel</given-names></name><name><surname>Cort</surname><given-names>Giulia Dalle</given-names></name><name><surname>de Queiroz</surname><given-names>Dalva Luiz</given-names></name></person-group><article-title>Jumping plant lice of the genus <italic><tp:taxon-name><tp:taxon-name-part taxon-name-part-type="genus" reg="Aphalara">Aphalara</tp:taxon-name-part></tp:taxon-name></italic> (<tp:taxon-name><tp:taxon-name-part taxon-name-part-type="order">Hemiptera</tp:taxon-name-part></tp:taxon-name>, <tp:taxon-name><tp:taxon-name-part taxon-name-part-type="superfamily">Psylloidea</tp:taxon-name-part></tp:taxon-name>, <tp:taxon-name><tp:taxon-name-part taxon-name-part-type="family">Aphalaridae</tp:taxon-name-part></tp:taxon-name>) in the Neotropics
                </article-title><source>Zookeys</source><day>28</day><month>10</month><year>2020</year><volume>980</volume><fpage>119</fpage><lpage>140</lpage><pub-id pub-id-type="doi">10.3897/zookeys.980.56807</pub-id></mixed-citation></tp:treatment-meta><tp:nomenclature><tp:taxon-name><object-id xmlns:xlink="http://www.w3.org/1999/xlink" content-type="arpha" xlink:type="simple">237C81A6-45D7-5E59-AB00-F5926A8257D8</object-id><tp:taxon-name-part taxon-name-part-type="genus" reg="Aphalara">Aphalara</tp:taxon-name-part> <tp:taxon-name-part taxon-name-part-type="species" reg="persicaria">persicaria</tp:taxon-name-part></tp:taxon-name><tp:taxon-authority>Caldwell, 1937</tp:taxon-authority><xref ref-type="fig" rid="F5">Figures 5K, L</xref><xref ref-type="fig" rid="F6">, 6I, J</xref><xref ref-type="fig" rid="F7">, 7C, D, J</xref><xref ref-type="fig" rid="F8">, 8E, H</xref><tp:nomenclature-citation-list><tp:nomenclature-citation><tp:taxon-name>
                <tp:taxon-name-part taxon-name-part-type="genus" reg="Aphalara">Aphalara</tp:taxon-name-part> <tp:taxon-name-part taxon-name-part-type="species" reg="persicaria">persicaria</tp:taxon-name-part></tp:taxon-name><comment>Caldwell, 1937: 565; <xref ref-type="bibr" rid="B6">Caldwell (1938a)</xref>: 237; <xref ref-type="bibr" rid="B12">Hodkinson (1988)</xref>: 1182; <xref ref-type="bibr" rid="B4">Burckhardt and Lauterer (1997)</xref>: 305; <xref ref-type="bibr" rid="B10">Halbert and Burckhardt (2020)</xref>.</comment></tp:nomenclature-citation><tp:nomenclature-citation><tp:taxon-name>
                <tp:taxon-name-part taxon-name-part-type="genus" reg="Aphalara">Aphalara</tp:taxon-name-part> <tp:taxon-name-part taxon-name-part-type="species" reg="persicaria">persicaria</tp:taxon-name-part> <tp:taxon-name-part taxon-name-part-type="infraspecific-rank">var.</tp:taxon-name-part> <tp:taxon-name-part taxon-name-part-type="variety" reg="cubana">cubana</tp:taxon-name-part></tp:taxon-name><comment>Caldwell, 1937: 565; <xref ref-type="bibr" rid="B12">Hodkinson (1988)</xref>: 1182; <xref ref-type="bibr" rid="B4">Burckhardt and Lauterer (1997)</xref>: 305.</comment></tp:nomenclature-citation></tp:nomenclature-citation-list></tp:nomenclature><tp:treatment-sec sec-type="Material examined" id="SECID0EVBAG"><title>Material examined.</title><p> Cuba • ♂ holotype, 1 ♂, 1 ♀ paratypes of <tp:taxon-name><tp:taxon-name-part taxon-name-part-type="genus" reg="Aphalara">Aphalara</tp:taxon-name-part> <tp:taxon-name-part taxon-name-part-type="species" reg="persicaria">persicaria</tp:taxon-name-part> <tp:taxon-name-part taxon-name-part-type="infraspecific-rank">var.</tp:taxon-name-part> <tp:taxon-name-part taxon-name-part-type="variety" reg="cubana">cubana</tp:taxon-name-part></tp:taxon-name>; Havana; <named-content xmlns:xlink="http://www.w3.org/1999/xlink" content-type="dwc:verbatimCoordinates" xlink:type="simple"><named-content content-type="geo-json" specific-use="{&#34;type&#34;:&#34;Point&#34;,&#34;coordinates&#34;:[-82.361100,23.100500]}" id="NCID0EPCAG" xlink:type="simple">23.1005, –82.3611</named-content></named-content>; 40 m a.s.l.; Baker leg.; <named-content xmlns:xlink="http://www.w3.org/1999/xlink" content-type="dwc:institutional_code" xlink:type="simple">USNM</named-content>, dry mounted. Mexico • 1 ♀; TLA, Nanacamilpa, San Felipe Hidalgo; 19.4573/4678, –98.5615/5671, 2800–2890 m a.s.l.; 15 Jul. 2015; D. Burckhardt &amp; D.L. Queiroz leg.; <italic><tp:taxon-name><tp:taxon-name-part taxon-name-part-type="genus" reg="Persicaria">Persicaria</tp:taxon-name-part> <tp:taxon-name-part taxon-name-part-type="species" reg="hydropiperoides">hydropiperoides</tp:taxon-name-part></tp:taxon-name></italic>; #15-19(1); NMB-PSYLL0004616; <named-content xmlns:xlink="http://www.w3.org/1999/xlink" content-type="dwc:institutional_code" xlink:type="simple">NHMB</named-content>, dry mounted.
                    </p></tp:treatment-sec><tp:treatment-sec sec-type="Diagnosis" id="SECID0EJDAG"><title>Diagnosis.</title><p><bold><italic>Adults.</italic></bold> General body colour orange to light brown. Forewing with brown apical part of clavus. Head with small anteorbital tubercles; anterior tubercles small, rounded; outer anterior margin strongly concave. Clypeus long, tubular, visible in dorsal view. Forewing 2.5–2.7× as long as wide; surface spinules fine, forming irregular squares or rhombi; in males often leaving narrow spinule-free stripes along veins (Fig. <xref ref-type="fig" rid="F5">5K</xref>), in females usually covering the entire wing membrane up to veins (Fig. <xref ref-type="fig" rid="F5">5L</xref>). Paramere, in lateral view, lamellar, straight, only weakly narrowed in the middle; dorsal margin sclerotised, straight or weakly curved; thumb-like process near antero-apical edge, short, narrow and weakly curved (Fig. <xref ref-type="fig" rid="F6">6I</xref>). Distal portion of aedeagus with straight shaft and inflated apical third that bears an antero-apical hook of variable length (Fig. <xref ref-type="fig" rid="F6">6J</xref>). Female proctiger, in lateral view, incised distal to circumanal ring (Fig. <xref ref-type="fig" rid="F7">7C</xref>), which is strongly expanded caudally (Fig. <xref ref-type="fig" rid="F7">7J</xref>). Dorsal margin of valvula dorsalis almost straight (Fig. <xref ref-type="fig" rid="F7">7D</xref>). <bold><italic>Fifth instar immatures.</italic></bold> Body (Fig. <xref ref-type="fig" rid="F8">8E</xref>) 1.6–1.7× as long as wide. Forewing pads narrow, humeral lobes broadly rounded; small lanceolate setae present along margin but not on dorsum. Caudal plate narrowly rounded; lanceolate setae present along margin, approximately as long as distance between them. Outer circumanal ring rounded laterally (Fig. <xref ref-type="fig" rid="F8">8H</xref>).
                    </p></tp:treatment-sec><tp:treatment-sec sec-type="Distribution" id="SECID0EZEAG"><title>Distribution.</title><p>Recorded from Cuba, Mexico (Tlaxcala) and the USA (Florida, Maryland, Michigan, Ohio, Virginia) (<xref ref-type="bibr" rid="B10">Halbert and Burckhardt 2020</xref>).</p></tp:treatment-sec><tp:treatment-sec sec-type="Host plants, biology and habitats" id="SECID0EDFAG"><title>Host plants, biology and habitats.</title><p><italic><tp:taxon-name><tp:taxon-name-part taxon-name-part-type="genus" reg="Persicaria">Persicaria</tp:taxon-name-part> <tp:taxon-name-part taxon-name-part-type="species" reg="glabra">glabra</tp:taxon-name-part></tp:taxon-name></italic> (Willd.) M.Gómez, <italic>P. lapathifolia </italic>(L.) Delarbre, <italic><tp:taxon-name><tp:taxon-name-part taxon-name-part-type="genus" reg="Persicaria">P.</tp:taxon-name-part> <tp:taxon-name-part taxon-name-part-type="species" reg="maculosa">maculosa</tp:taxon-name-part></tp:taxon-name></italic> Gray, and<italic><tp:taxon-name><tp:taxon-name-part taxon-name-part-type="genus" reg="Persicaria">P.</tp:taxon-name-part> <tp:taxon-name-part taxon-name-part-type="species" reg="punctata">punctata</tp:taxon-name-part></tp:taxon-name></italic>(Elliott) Small (<tp:taxon-name><tp:taxon-name-part taxon-name-part-type="family">Polygonaceae</tp:taxon-name-part></tp:taxon-name>). The single female from Mexico was collected on <italic><tp:taxon-name><tp:taxon-name-part taxon-name-part-type="genus" reg="Persicaria">P.</tp:taxon-name-part> <tp:taxon-name-part taxon-name-part-type="species" reg="hydropiperoides">hydropiperoides</tp:taxon-name-part></tp:taxon-name></italic> (Michx.) Small, which is a probable host. We collected specimens in Mexico and the USA (Florida, Michigan, Virginia) in wet meadows near ponds or rivers.
                    </p></tp:treatment-sec><tp:treatment-sec><!--Section generated to contain objects referenced in tp:taxon-treatment.--><fig id="F5" position="float" orientation="portrait"><object-id xmlns:xlink="http://www.w3.org/1999/xlink" content-type="doi" xlink:type="simple">10.3897/zookeys.980.56807.figure5</object-id><object-id xmlns:xlink="http://www.w3.org/1999/xlink" content-type="arpha" xlink:type="simple">E64B32A6-0E7E-5A78-85EE-FC42D15952F4</object-id><label>Figure 5.</label><caption><p> Forewing of <italic><tp:taxon-name><tp:taxon-name-part taxon-name-part-type="genus" reg="Aphalara">Aphalara</tp:taxon-name-part></tp:taxon-name></italic> spp. <bold>A–D, I, J</bold><italic><tp:taxon-name><tp:taxon-name-part taxon-name-part-type="genus" reg="Aphalara">Aphalara</tp:taxon-name-part> <tp:taxon-name-part taxon-name-part-type="species" reg="ortegae">ortegae</tp:taxon-name-part></tp:taxon-name></italic>sp. nov. <bold>E–H, M, N</bold><italic><tp:taxon-name><tp:taxon-name-part taxon-name-part-type="genus" reg="Aphalara">Aphalara</tp:taxon-name-part> <tp:taxon-name-part taxon-name-part-type="species" reg="ritteri">ritteri</tp:taxon-name-part></tp:taxon-name></italic>sp. nov. <bold>K, L</bold><italic><tp:taxon-name><tp:taxon-name-part taxon-name-part-type="genus" reg="Aphalara">Aphalara</tp:taxon-name-part> <tp:taxon-name-part taxon-name-part-type="species" reg="persicaria">persicaria</tp:taxon-name-part></tp:taxon-name></italic>Caldwell <bold>A, B, E, F, I, K, M</bold> male <bold>C, D, G, H, J, L, N</bold> female <bold>A, C, E, G</bold> venation <bold>B, D, F, H</bold> surface spinules <bold>I–N</bold> details of surface spinules. Scale bars: 0.5 mm (<bold>A–H</bold>); 0.2 mm (<bold>I–N</bold>).</p></caption><graphic xmlns:xlink="http://www.w3.org/1999/xlink" xlink:href="zookeys-980-119-g005.jpg" position="float" orientation="portrait" xlink:type="simple" id="oo_468339.jpg"><uri content-type="original_file" xlink:type="simple">https://binary.pensoft.net/fig/468339</uri></graphic></fig><fig id="F6" position="float" orientation="portrait"><object-id xmlns:xlink="http://www.w3.org/1999/xlink" content-type="doi" xlink:type="simple">10.3897/zookeys.980.56807.figure6</object-id><object-id xmlns:xlink="http://www.w3.org/1999/xlink" content-type="arpha" xlink:type="simple">DC682EDA-7AFA-5133-A08B-4BA1AADE2738</object-id><label>Figure 6.</label><caption><p> Male terminalia of <italic><tp:taxon-name><tp:taxon-name-part taxon-name-part-type="genus" reg="Aphalara">Aphalara</tp:taxon-name-part></tp:taxon-name></italic> spp. <bold>A–D </bold><italic><tp:taxon-name><tp:taxon-name-part taxon-name-part-type="genus" reg="Aphalara">Aphalara</tp:taxon-name-part> <tp:taxon-name-part taxon-name-part-type="species" reg="ortegae">ortegae</tp:taxon-name-part></tp:taxon-name></italic>sp. nov. <bold>E–H </bold><italic><tp:taxon-name><tp:taxon-name-part taxon-name-part-type="genus" reg="Aphalara">Aphalara</tp:taxon-name-part> <tp:taxon-name-part taxon-name-part-type="species" reg="ritteri">ritteri</tp:taxon-name-part></tp:taxon-name></italic>sp. nov. <bold>I, J </bold><italic><tp:taxon-name><tp:taxon-name-part taxon-name-part-type="genus" reg="Aphalara">Aphalara</tp:taxon-name-part> <tp:taxon-name-part taxon-name-part-type="species" reg="persicaria">persicaria</tp:taxon-name-part></tp:taxon-name></italic>Caldwell <bold>K, L</bold><italic><tp:taxon-name><tp:taxon-name-part taxon-name-part-type="genus" reg="Aphalara">Aphalara</tp:taxon-name-part> <tp:taxon-name-part taxon-name-part-type="species" reg="simila">simila</tp:taxon-name-part></tp:taxon-name></italic>Caldwell <bold>A, B, E, F, I, K</bold> inner face of paramere, in profile; arrows point to apico-posterior lobe/angle <bold>C, D, G, H, J, L</bold> distal portion of aedeagus, in profile. Scale bar: 0.05 mm.</p></caption><graphic xmlns:xlink="http://www.w3.org/1999/xlink" xlink:href="zookeys-980-119-g006.jpg" position="float" orientation="portrait" xlink:type="simple" id="oo_468340.jpg"><uri content-type="original_file" xlink:type="simple">https://binary.pensoft.net/fig/468340</uri></graphic></fig><fig id="F7" position="float" orientation="portrait"><object-id xmlns:xlink="http://www.w3.org/1999/xlink" content-type="doi" xlink:type="simple">10.3897/zookeys.980.56807.figure7</object-id><object-id xmlns:xlink="http://www.w3.org/1999/xlink" content-type="arpha" xlink:type="simple">52D5C28C-77C1-5305-B51F-D01EA910FE76</object-id><label>Figure 7.</label><caption><p> Female terminalia of <italic><tp:taxon-name><tp:taxon-name-part taxon-name-part-type="genus" reg="Aphalara">Aphalara</tp:taxon-name-part></tp:taxon-name></italic> spp. <bold>A, B, I </bold><italic><tp:taxon-name><tp:taxon-name-part taxon-name-part-type="genus" reg="Aphalara">Aphalara</tp:taxon-name-part> <tp:taxon-name-part taxon-name-part-type="species" reg="ortegae">ortegae</tp:taxon-name-part></tp:taxon-name></italic>sp. nov. <bold>C, D, J</bold><italic><tp:taxon-name><tp:taxon-name-part taxon-name-part-type="genus" reg="Aphalara">Aphalara</tp:taxon-name-part> <tp:taxon-name-part taxon-name-part-type="species" reg="persicaria">persicaria</tp:taxon-name-part></tp:taxon-name></italic>Caldwell <bold>E, F, K</bold><italic><tp:taxon-name><tp:taxon-name-part taxon-name-part-type="genus" reg="Aphalara">Aphalara</tp:taxon-name-part> <tp:taxon-name-part taxon-name-part-type="species" reg="ritteri">ritteri</tp:taxon-name-part></tp:taxon-name></italic>sp. nov. <bold>G, H, L</bold><italic><tp:taxon-name><tp:taxon-name-part taxon-name-part-type="genus" reg="Aphalara">Aphalara</tp:taxon-name-part> <tp:taxon-name-part taxon-name-part-type="species" reg="simila">simila</tp:taxon-name-part></tp:taxon-name></italic>Caldwell <bold>A, C, E, G</bold> female terminalia, in profile <bold>B, D, F, H</bold> valvulae dorsales and ventrales, in profile <bold>I–L</bold> circumanal ring, dorsal view. Scale bars: 0.1 mm<bold> (A, C, E, G, I–L</bold>); 0.05 mm (<bold>B, D, F, H</bold>).</p></caption><graphic xmlns:xlink="http://www.w3.org/1999/xlink" xlink:href="zookeys-980-119-g007.jpg" position="float" orientation="portrait" xlink:type="simple" id="oo_468341.jpg"><uri content-type="original_file" xlink:type="simple">https://binary.pensoft.net/fig/468341</uri></graphic></fig><fig id="F8" position="float" orientation="portrait"><object-id xmlns:xlink="http://www.w3.org/1999/xlink" content-type="doi" xlink:type="simple">10.3897/zookeys.980.56807.figure8</object-id><object-id xmlns:xlink="http://www.w3.org/1999/xlink" content-type="arpha" xlink:type="simple">BB1A02D3-A66A-5E5F-8954-5276909E29BE</object-id><label>Figure 8.</label><caption><p><italic><tp:taxon-name><tp:taxon-name-part taxon-name-part-type="genus" reg="Aphalara">Aphalara</tp:taxon-name-part></tp:taxon-name></italic> spp. <bold>A, D, G</bold><italic><tp:taxon-name><tp:taxon-name-part taxon-name-part-type="genus" reg="Aphalara">Aphalara</tp:taxon-name-part> <tp:taxon-name-part taxon-name-part-type="species" reg="ortegae">ortegae</tp:taxon-name-part></tp:taxon-name></italic>sp. nov. <bold>B, C, F, I</bold><italic><tp:taxon-name><tp:taxon-name-part taxon-name-part-type="genus" reg="Aphalara">Aphalara</tp:taxon-name-part> <tp:taxon-name-part taxon-name-part-type="species" reg="ritteri">ritteri</tp:taxon-name-part></tp:taxon-name></italic>sp. nov. <bold>E, H</bold><italic><tp:taxon-name><tp:taxon-name-part taxon-name-part-type="genus" reg="Aphalara">Aphalara</tp:taxon-name-part> <tp:taxon-name-part taxon-name-part-type="species" reg="persicaria">persicaria</tp:taxon-name-part></tp:taxon-name></italic>Caldwell <bold>A, B</bold> female subgenital plate, in ventral view; arrow points to apex <bold>C</bold> tarsus with arolium and claws of immature <bold>D–F</bold> fifth instar immature, left body side <bold>G–I </bold>circumanal ring of fifth instar immature; arrows point to antero-lateral edge and postero-lateral margin. Scale bars: 0.1 mm (<bold>A, B</bold>); 0.02 mm (<bold>C</bold>); 0.2 mm (<bold>D–F</bold>); 0.1 mm (<bold>G–I</bold>).</p></caption><graphic xmlns:xlink="http://www.w3.org/1999/xlink" xlink:href="zookeys-980-119-g008.jpg" position="float" orientation="portrait" xlink:type="simple" id="oo_468342.jpg"><uri content-type="original_file" xlink:type="simple">https://binary.pensoft.net/fig/468342</uri></graphic></fig></tp:treatment-sec><ref-list><ref id="B6"><mixed-citation xmlns:xlink="http://www.w3.org/1999/xlink" xlink:type="simple"><person-group><name name-style="western"><surname>Caldwell</surname><given-names>JS</given-names></name></person-group> (<year>1938a</year>) <article-title>The jumping plant-lice of Ohio (<tp:taxon-name><tp:taxon-name-part taxon-name-part-type="suborder">Homoptera</tp:taxon-name-part></tp:taxon-name>: <tp:taxon-name><tp:taxon-name-part taxon-name-part-type="family">Chermidae</tp:taxon-name-part></tp:taxon-name>).</article-title><source>Ohio Biological Survey, Bulletin</source><volume>34</volume> (<issue>6</issue>): <fpage>228</fpage>–<lpage>281</lpage>.
</mixed-citation></ref><ref id="B12"><mixed-citation xmlns:xlink="http://www.w3.org/1999/xlink" xlink:type="simple"><person-group><name name-style="western"><surname>Hodkinson</surname><given-names>ID</given-names></name></person-group> (<year>1988</year>) <article-title>The Nearctic <tp:taxon-name><tp:taxon-name-part taxon-name-part-type="superfamily">Psylloidea</tp:taxon-name-part></tp:taxon-name> (<tp:taxon-name><tp:taxon-name-part taxon-name-part-type="class">Insecta</tp:taxon-name-part></tp:taxon-name>: <tp:taxon-name><tp:taxon-name-part taxon-name-part-type="suborder">Homoptera</tp:taxon-name-part></tp:taxon-name>): an annotated check list.</article-title><source>Journal of Natural History</source><volume>22</volume>: <fpage>1179</fpage>–<lpage>1243</lpage>. <ext-link xlink:type="simple" ext-link-type="doi" xlink:href="10.1080/00222938800770751">https://doi.org/10.1080/00222938800770751</ext-link></mixed-citation></ref><ref id="B4"><mixed-citation xmlns:xlink="http://www.w3.org/1999/xlink" xlink:type="simple"><person-group><name name-style="western"><surname>Burckhardt</surname><given-names>D</given-names></name><name name-style="western"><surname>Lauterer</surname><given-names>P</given-names></name></person-group> (<year>1997</year>) <article-title> Systematics and biology of the <italic><tp:taxon-name><tp:taxon-name-part taxon-name-part-type="genus">Aphalara</tp:taxon-name-part></tp:taxon-name> exilis </italic>(Weber and Mohr) species assemblage (<tp:taxon-name><tp:taxon-name-part taxon-name-part-type="order">Hemiptera</tp:taxon-name-part></tp:taxon-name>: <tp:taxon-name><tp:taxon-name-part taxon-name-part-type="family">Psyllidae</tp:taxon-name-part></tp:taxon-name>).</article-title><source>Entomologica Scandinavica</source><volume>28</volume>: <fpage>271</fpage>–<lpage>305</lpage>. <ext-link xlink:type="simple" ext-link-type="doi" xlink:href="10.1163/187631297X00088">https://doi.org/10.1163/187631297X00088</ext-link></mixed-citation></ref><ref id="B10"><mixed-citation xmlns:xlink="http://www.w3.org/1999/xlink" xlink:type="simple"><person-group><name name-style="western"><surname>Halbert</surname><given-names>SE</given-names></name><name name-style="western"><surname>Burckhardt</surname><given-names>D</given-names></name></person-group> (<year>2020</year>) <article-title>The psyllids (<tp:taxon-name><tp:taxon-name-part taxon-name-part-type="order">Hemiptera</tp:taxon-name-part></tp:taxon-name>: <tp:taxon-name><tp:taxon-name-part taxon-name-part-type="superfamily">Psylloidea</tp:taxon-name-part></tp:taxon-name>) of Florida: newly established and rarely collected taxa and checklist.</article-title><source><tp:taxon-name><tp:taxon-name-part taxon-name-part-type="class">Insecta</tp:taxon-name-part></tp:taxon-name> Mundi</source><volume>0788</volume>: <fpage>1</fpage>–<lpage>88</lpage>.
</mixed-citation></ref></ref-list></tp:taxon-treatment>
