# Supplementary material for: Jumping plant lice of the genus Aphalara (Hemiptera, Psylloidea, Aphalaridae) in the Neotropics
Source: Zookeys. 2020 Oct 28;980:119–40. doi: 10.3897/zookeys.980.56807 (PMC7642131; doi:10.3897/zookeys.980.56807)
Supplement: XML Treatment for Aphalara ritteri [file zookeys.980.56807-treatment3.xml]

<!DOCTYPE tp:taxon-treatment
  PUBLIC "-//TaxonX//DTD Taxonomic Treatment Publishing DTD v0 20100105//EN" "tax-treatment-NSO.dtd">
<tp:taxon-treatment xmlns:tp="http://www.plazi.org/taxpub"><tp:treatment-meta><kwd-group><label>Taxon classification</label><kwd><named-content xmlns:xlink="http://www.w3.org/1999/xlink" content-type="kingdom">Animalia</named-content></kwd><kwd><named-content xmlns:xlink="http://www.w3.org/1999/xlink" content-type="order">Hemiptera</named-content></kwd><kwd><named-content xmlns:xlink="http://www.w3.org/1999/xlink" content-type="family">Aphalaridae</named-content></kwd></kwd-group><mixed-citation publication-type="journal"><person-group><name><surname>Burckhardt</surname><given-names>Daniel</given-names></name><name><surname>Cort</surname><given-names>Giulia Dalle</given-names></name><name><surname>de Queiroz</surname><given-names>Dalva Luiz</given-names></name></person-group><article-title>Jumping plant lice of the genus <italic><tp:taxon-name><tp:taxon-name-part taxon-name-part-type="genus" reg="Aphalara">Aphalara</tp:taxon-name-part></tp:taxon-name></italic> (<tp:taxon-name><tp:taxon-name-part taxon-name-part-type="order">Hemiptera</tp:taxon-name-part></tp:taxon-name>, <tp:taxon-name><tp:taxon-name-part taxon-name-part-type="superfamily">Psylloidea</tp:taxon-name-part></tp:taxon-name>, <tp:taxon-name><tp:taxon-name-part taxon-name-part-type="family">Aphalaridae</tp:taxon-name-part></tp:taxon-name>) in the Neotropics
                </article-title><source>Zookeys</source><day>28</day><month>10</month><year>2020</year><volume>980</volume><fpage>119</fpage><lpage>140</lpage><pub-id pub-id-type="doi">10.3897/zookeys.980.56807</pub-id></mixed-citation></tp:treatment-meta><tp:nomenclature><tp:taxon-name><object-id xmlns:xlink="http://www.w3.org/1999/xlink" content-type="arpha" xlink:type="simple">C6C5B3CC-CB8B-5C1E-9A5E-86A00550C7D9</object-id>
<tp:taxon-name-part taxon-name-part-type="genus" reg="Aphalara">Aphalara</tp:taxon-name-part>
<tp:taxon-name-part taxon-name-part-type="species" reg="ritteri">ritteri</tp:taxon-name-part>
<object-id xmlns:xlink="http://www.w3.org/1999/xlink" content-type="zoobank" xlink:type="simple">http://zoobank.org/65495D01-4F04-42C9-A23B-73E4FBD57ACF</object-id></tp:taxon-name><tp:taxon-status xmlns:xlink="http://www.w3.org/1999/xlink" xlink:type="simple">sp. nov.</tp:taxon-status><xref ref-type="fig" rid="F1">Figures 1</xref><xref ref-type="fig" rid="F2">, 2A–C</xref><xref ref-type="fig" rid="F3">, 3E–H</xref><xref ref-type="fig" rid="F4">, 4B, D</xref><xref ref-type="fig" rid="F5">, 5E–H, M, N</xref><xref ref-type="fig" rid="F6">, 6E–H</xref><xref ref-type="fig" rid="F7">, 7E, F, K</xref><xref ref-type="fig" rid="F8">, 8B, C, F, I</xref></tp:nomenclature><tp:treatment-sec sec-type="Type locality" id="SECID0E4IAG"><title>Type locality.</title><p>Brazil, Paraná state, Curitiba municipality, Tingui Park, –25.3887/3953, –49.3061/3062, 910–920 m a.s.l.</p></tp:treatment-sec><tp:treatment-sec sec-type="Type material" id="SECID0ECJAG"><title>Type material.</title><p><bold><italic>Holotype: </italic></bold>Brazil • ♂; PR, Curitiba, Parque Tingui, –25.3887/3953, –49.3061/3062; 910–920 m a.s.l.; 31 Jan. 2016; D. Burckhardt &amp; D.L. Queiroz leg.;<italic><tp:taxon-name><tp:taxon-name-part taxon-name-part-type="genus" reg="Persicaria">Persicaria</tp:taxon-name-part> <tp:taxon-name-part taxon-name-part-type="species" reg="hydropiperoides">hydropiperoides</tp:taxon-name-part></tp:taxon-name></italic>, #189(12), planted park vegetation and remnants of <italic><tp:taxon-name><tp:taxon-name-part taxon-name-part-type="genus" reg="Araucaria">Araucaria</tp:taxon-name-part></tp:taxon-name></italic> forest edge; <named-content xmlns:xlink="http://www.w3.org/1999/xlink" content-type="dwc:institutional_code" xlink:type="simple">UFPR</named-content>, dry mounted. <bold><italic>Paratypes</italic></bold><bold>:</bold> Brazil • 1 ♀; PR, Cerro Azul, BR-476, km 69; <named-content xmlns:xlink="http://www.w3.org/1999/xlink" content-type="dwc:verbatimCoordinates" xlink:type="simple"><named-content content-type="geo-json" specific-use="{&#34;type&#34;:&#34;Point&#34;,&#34;coordinates&#34;:[-49.087700,-25.068500]}" id="NCID0EKKAG" xlink:type="simple">–25.0685, –49.0877</named-content></named-content>; 1080 m a.s.l.; 18–19 Apr. 2013; D. Burckhardt &amp; D.L. Queiroz leg.; #106(-), Atlantic forest; NMB-PSYLL0006671; NMHB, in 70% ethanol • 10 ♂, 5 ♀; PR, Curitiba, Parque Atuba; <named-content xmlns:xlink="http://www.w3.org/1999/xlink" content-type="dwc:verbatimCoordinates" xlink:type="simple"><named-content content-type="geo-json" specific-use="{&#34;type&#34;:&#34;Point&#34;,&#34;coordinates&#34;:[-49.203300,-25.381600]}" id="NCID0ESKAG" xlink:type="simple">–25.3816, –49.2033</named-content></named-content>; 890 m a.s.l.; 12 Feb. 2013; D. Burckhardt &amp; D.L. Queiroz leg.;<italic><tp:taxon-name><tp:taxon-name-part taxon-name-part-type="genus" reg="Persicaria">Persicaria</tp:taxon-name-part> <tp:taxon-name-part taxon-name-part-type="species" reg="hydropiperoides">hydropiperoides</tp:taxon-name-part></tp:taxon-name></italic>, #92(5), planted park vegetation, river bank and remnants of Atlantic forest; NMB-PSYLL0006666; <named-content xmlns:xlink="http://www.w3.org/1999/xlink" content-type="dwc:institutional_code" xlink:type="simple">NHMB</named-content>, in 70% ethanol • 5 ♂, 4 ♀, 6 immatures; PR, Curitiba, Parque Barigui; <named-content xmlns:xlink="http://www.w3.org/1999/xlink" content-type="dwc:verbatimCoordinates" xlink:type="simple"><named-content content-type="geo-json" specific-use="{&#34;type&#34;:&#34;Point&#34;,&#34;coordinates&#34;:[-49.313400,-25.426900]}" id="NCID0ELLAG" xlink:type="simple">–25.4269, –49.3134</named-content></named-content>; 910 m a.s.l.; 4 Dec. 2012; D. Burckhardt &amp; D.L. Queiroz leg.;<italic><tp:taxon-name><tp:taxon-name-part taxon-name-part-type="genus" reg="Persicaria">Persicaria</tp:taxon-name-part> <tp:taxon-name-part taxon-name-part-type="species" reg="hydropiperoides">hydropiperoides</tp:taxon-name-part></tp:taxon-name></italic>, #85(11), planted park vegetation and edge of remnants of <italic><tp:taxon-name><tp:taxon-name-part taxon-name-part-type="genus" reg="Araucaria">Araucaria</tp:taxon-name-part></tp:taxon-name></italic> forest; NMB-PSYLL0006667, NMB-PSYLL0006679, NMB-PSYLL0006680; <named-content xmlns:xlink="http://www.w3.org/1999/xlink" content-type="dwc:institutional_code" xlink:type="simple">NHMB</named-content>, slide mounted, in 70% ethanol • 5 ♂, 1 ♀, 1 immature; PR, Curitiba, Parque São Lourenço; <named-content xmlns:xlink="http://www.w3.org/1999/xlink" content-type="dwc:verbatimCoordinates" xlink:type="simple"><named-content content-type="geo-json" specific-use="{&#34;type&#34;:&#34;Point&#34;,&#34;coordinates&#34;:[-49.265000,-25.381600]}" id="NCID0ELMAG" xlink:type="simple">–25.3816, –49.2650</named-content></named-content>; 930 m a.s.l.; 5 Dec. 2012; D. Burckhardt &amp; D.L. Queiroz leg.;<italic><tp:taxon-name><tp:taxon-name-part taxon-name-part-type="genus" reg="Persicaria">Persicaria</tp:taxon-name-part> <tp:taxon-name-part taxon-name-part-type="species" reg="hydropiperoides">hydropiperoides</tp:taxon-name-part></tp:taxon-name></italic>, #86(4), planted park vegetation; NMB-PSYLL0006668; <named-content xmlns:xlink="http://www.w3.org/1999/xlink" content-type="dwc:institutional_code" xlink:type="simple">NHMB</named-content>, in 70% ethanol • 2 ♀; PR, Curitiba, Parque Tanguá; <named-content xmlns:xlink="http://www.w3.org/1999/xlink" content-type="dwc:verbatimCoordinates" xlink:type="simple"><named-content content-type="geo-json" specific-use="{&#34;type&#34;:&#34;Point&#34;,&#34;coordinates&#34;:[-49.285000,-25.381600]}" id="NCID0EENAG" xlink:type="simple">–25.3816, –49.2850</named-content></named-content>; 930 m a.s.l.; 6 Feb. 2013; D. Burckhardt &amp; D.L. Queiroz leg.; <italic><tp:taxon-name><tp:taxon-name-part taxon-name-part-type="genus" reg="Persicaria">Persicaria</tp:taxon-name-part> <tp:taxon-name-part taxon-name-part-type="species" reg="hydropiperoides">hydropiperoides</tp:taxon-name-part></tp:taxon-name></italic>, #90(12), old mine redone as park with seminatural biotopes, mixed Atlantic and <italic><tp:taxon-name><tp:taxon-name-part taxon-name-part-type="genus" reg="Araucaria">Araucaria</tp:taxon-name-part></tp:taxon-name></italic> forest; NMB-PSYLL0006670; <named-content xmlns:xlink="http://www.w3.org/1999/xlink" content-type="dwc:institutional_code" xlink:type="simple">NHMB</named-content>, in 70% ethanol • 3 ♂, 1 ♀; PR, Curitiba, Parque Tingui; <named-content xmlns:xlink="http://www.w3.org/1999/xlink" content-type="dwc:verbatimCoordinates" xlink:type="simple"><named-content content-type="geo-json" specific-use="{&#34;type&#34;:&#34;Point&#34;,&#34;coordinates&#34;:[-49.305000,-25.395000]}" id="NCID0EDOAG" xlink:type="simple">–25.3950, –49.3050</named-content></named-content>; 870 m a.s.l.; 10 Dec. 2012; D. Burckhardt &amp; D.L. Queiroz leg.;<italic><tp:taxon-name><tp:taxon-name-part taxon-name-part-type="genus" reg="Persicaria">Persicaria</tp:taxon-name-part> <tp:taxon-name-part taxon-name-part-type="species" reg="hydropiperoides">hydropiperoides</tp:taxon-name-part></tp:taxon-name></italic>, #88(7), planted park vegetation and edge of remnants of <italic><tp:taxon-name><tp:taxon-name-part taxon-name-part-type="genus" reg="Araucaria">Araucaria</tp:taxon-name-part></tp:taxon-name></italic> forest; NMB-PSYLL0006669; <named-content xmlns:xlink="http://www.w3.org/1999/xlink" content-type="dwc:institutional_code" xlink:type="simple">NHMB</named-content>, in 70% ethanol • 17 ♂, 19 ♀; same data as holotype; NMB-PSYLL0004614, NMB-PSYLL0006661 to NMB-PSYLL0006665, NMB-PSYLL0006695, NMB-PSYLL0006696; <named-content xmlns:xlink="http://www.w3.org/1999/xlink" content-type="dwc:institutional_code" xlink:type="simple">NHMB</named-content>, <named-content xmlns:xlink="http://www.w3.org/1999/xlink" content-type="dwc:institutional_code" xlink:type="simple">UFPR</named-content>, dry and slide mounted, in 70% ethanol • 3 ♂, 1 ♀, 5 immatures, 5 skins; PR, Curitiba, Parque Tingui; <named-content xmlns:xlink="http://www.w3.org/1999/xlink" content-type="dwc:verbatimCoordinates" xlink:type="simple"><named-content content-type="geo-json" specific-use="{&#34;type&#34;:&#34;Point&#34;,&#34;coordinates&#34;:[-49.305000,-25.395000]}" id="NCID0ENPAG" xlink:type="simple">–25.3950, –49.305</named-content></named-content>; 870 m a.s.l.; 13 Jul. 2020; D.L. Queiroz leg.; <italic><tp:taxon-name><tp:taxon-name-part taxon-name-part-type="genus" reg="Persicaria">Persicaria</tp:taxon-name-part> <tp:taxon-name-part taxon-name-part-type="species" reg="hydropiperoides">hydropiperoides</tp:taxon-name-part></tp:taxon-name></italic>; <named-content xmlns:xlink="http://www.w3.org/1999/xlink" content-type="dwc:institutional_code" xlink:type="simple">NHMB</named-content>; in 70% ethanol • 11 ♂, 8 ♀, 2 immatures; PR, Tunas do Paraná, Parque Campinhos; –25.0376/0424, –49.0899/1003; 870 m a.s.l.; 8 May 2014; D. Burckhardt &amp; D.L. Queiroz leg.;<italic><tp:taxon-name><tp:taxon-name-part taxon-name-part-type="genus" reg="Persicaria">Persicaria</tp:taxon-name-part> <tp:taxon-name-part taxon-name-part-type="species" reg="hydropiperoides">hydropiperoides</tp:taxon-name-part></tp:taxon-name></italic>, #137(2), edges of transitional <italic><tp:taxon-name><tp:taxon-name-part taxon-name-part-type="genus" reg="Araucaria">Araucaria</tp:taxon-name-part></tp:taxon-name></italic>/Atlantic forest, park; NMB-PSYLL0006673 to NMB-PSYLL0006678; <named-content xmlns:xlink="http://www.w3.org/1999/xlink" content-type="dwc:institutional_code" xlink:type="simple">NHMB</named-content>, dry and slide mounted, 70% in ethanol • 7 ♂, 14 ♀, 18 immatures, 1 skin; RS, Cambará do Sul, Parque Nacional de Aparados da Serra, Macieira; <named-content xmlns:xlink="http://www.w3.org/1999/xlink" content-type="dwc:verbatimCoordinates" xlink:type="simple"><named-content content-type="geo-json" specific-use="{&#34;type&#34;:&#34;Point&#34;,&#34;coordinates&#34;:[-50.133300,-28.123300]}" id="NCID0E4QAG" xlink:type="simple">–28.1233, –50.1333</named-content></named-content>; 980 m a.s.l.; 24–27 Jan. 2016; D. Burckhardt &amp; D.L. Queiroz leg.; <italic><tp:taxon-name><tp:taxon-name-part taxon-name-part-type="genus" reg="Persicaria">Persicaria</tp:taxon-name-part> <tp:taxon-name-part taxon-name-part-type="species" reg="punctata">punctata</tp:taxon-name-part></tp:taxon-name></italic>, #186(15), edge of <italic><tp:taxon-name><tp:taxon-name-part taxon-name-part-type="genus" reg="Araucaria">Araucaria</tp:taxon-name-part></tp:taxon-name></italic> and Atlantic forests, <italic><tp:taxon-name><tp:taxon-name-part taxon-name-part-type="genus" reg="Baccharis">Baccharis</tp:taxon-name-part></tp:taxon-name></italic> scrub, swamp; NMB-PSYLL0006688 to NMB-PSYLL0006691; <named-content xmlns:xlink="http://www.w3.org/1999/xlink" content-type="dwc:institutional_code" xlink:type="simple">NHMB</named-content>, slide mounted, in 70% ethanol • 1 immature; RS, Passo Fundo, Área da Brigada Militar; <named-content xmlns:xlink="http://www.w3.org/1999/xlink" content-type="dwc:verbatimCoordinates" xlink:type="simple"><named-content content-type="geo-json" specific-use="{&#34;type&#34;:&#34;Point&#34;,&#34;coordinates&#34;:[-52.340300,-28.239600]}" id="NCID0EDSAG" xlink:type="simple">–28.2396, –52.3403</named-content></named-content>; 720 m a.s.l.; 26 Jun. 2013; D.L. Queiroz leg.; #515, degraded vegetation; NMB-PSYLL0006697; <named-content xmlns:xlink="http://www.w3.org/1999/xlink" content-type="dwc:institutional_code" xlink:type="simple">NHMB</named-content>, slide mounted • 12 ♂, 14 ♀, 6 immatures, 30 skins; SC, Urubici, Parque Nacional de São Joaquim, 2–3 km from Vacas Gordas to Santa Barbara; <named-content xmlns:xlink="http://www.w3.org/1999/xlink" content-type="dwc:verbatimCoordinates" xlink:type="simple"><named-content content-type="geo-json" specific-use="{&#34;type&#34;:&#34;Point&#34;,&#34;coordinates&#34;:[-49.653300,-28.131700]}" id="NCID0EQSAG" xlink:type="simple">–28.1317, –49.6533</named-content></named-content>; 1280 m a.s.l.; 20 Jan. 2016; D. Burckhardt &amp; D.L. Queiroz leg.;<italic><tp:taxon-name><tp:taxon-name-part taxon-name-part-type="genus" reg="Persicaria">Persicaria</tp:taxon-name-part> <tp:taxon-name-part taxon-name-part-type="species" reg="hydropiperoides">hydropiperoides</tp:taxon-name-part></tp:taxon-name></italic>, #188(3), scrub along road, riverine vegetation; NMB-PSYLL0006682 to NMB-PSYLL0006687, NMB-PSYLL0006759, NMB-PSYLL0006672; <named-content xmlns:xlink="http://www.w3.org/1999/xlink" content-type="dwc:institutional_code" xlink:type="simple">NHMB</named-content>, dry and slide mounted, in 70% ethanol.
                    </p></tp:treatment-sec><tp:treatment-sec sec-type="Diagnosis" id="SECID0EGTAG"><title>Diagnosis.</title><p><bold><italic>Adults</italic></bold><bold>.</bold> General body colour dark brown to almost black in males, brown to dark brown in females. Forewing with clavus dark brown or almost black, contrasting from surroundings. Head with small anteorbital tubercles; anterior tubercles small, rounded; outer anterior margin weakly concave. Clypeus long, tubular, visible in dorsal view. Forewing 2.6–2.9× as long as wide; surface spinules relatively fine, in males leaving narrow or wide spinule-free stripes along the veins, arranged in squares or rhombi, in females leaving narrow or no spinule-free stripes along the veins, arranged in squares or rhombi. Paramere, in profile, lamellar with medium-sized, claw-like antero-subapical inner process, which is shallowly incised, postero-apical edge medium-sized. Distal portion of aedeagus with curved shaft. Female proctiger strongly incised in the middle forming a hardly curved apical process; circumanal ring expanded into a large, apron-shaped, transverse, laterally rounded area distally. Subgenital plate with apex slightly indented, in ventral view. Valvula dorsalis distinctly curved dorsally. <bold><italic>Fifth instar immatures.</italic></bold> Body 1.5–1.6× as long as wide. Antenna 0.4× as long as forewing pad. Outer circumanal ring angular laterally, relatively weakly convex postero-laterally.
                    </p></tp:treatment-sec><tp:treatment-sec sec-type="Description" id="SECID0ETTAG"><title>Description.</title><p><bold><italic>Adults </italic></bold>(Figs <xref ref-type="fig" rid="F1">1A–C</xref>; <xref ref-type="fig" rid="F3">3E–H</xref>)<bold>.</bold> Colour. General body colour dark brown to almost black in males, brown to dark brown in females. Vertex ochreous with slightly oblique dark band on either half of vertex. Clypeus dirty yellowish. Antennal segments 1 and 2 brown, 3–8 yellow, strongly contrasting from dark brown segments 9 and 10. Pronotum with three ochreous dots on either half. Mesopraescutum with yellow posterior margin and a narrow lighter longitudinal stripe in posterior half; mesoscutum with three narrow longitudinal yellow stripes on either side. Femora brown, tibiae and tarsi yellow. Forewing transparent, membrane often yellow or fumate, veins light to dark brown; stripe along vein Cu<sub>1b</sub> and clavus dark brown or almost black, contrasting from surroundings. Young specimens lighter, sometimes orange or light brown.

                    </p><p>Structure. Head (Fig. <xref ref-type="fig" rid="F4">4B</xref>), in dorsal view, slightly wider than pronotum, slightly narrower than mesoscutum. Vertex subtrapezoidal with indented foveal pits; anteorbital tubercles small; anterior tubercles small, rounded; outer anterior margin weakly concave; lacking macroscopic setae on vertex. Preocular sclerite small. Lateral tubercle on ventral head surface small, flattened, indented basally (Fig. <xref ref-type="fig" rid="F4">4D</xref>). Clypeus tubular, apex visible from above, usually widest apically and slightly constricted subapically. Antenna 1.2–1.5× as long as head width, relative length of flagellar segments from base to apex as 1.0 : 0.6 : 0.6 : 0.5 : 0.5 : 0.5 : 0.4 : 0.4; relative length of segment 10 and terminal setae as 1.0 : 0.9 : 1.0. Metatibia 0.7–0.8× as long as head width, with an open crown of 9–11 strongly sclerotised apical spurs. Forewing (Fig. <xref ref-type="fig" rid="F5">5E–H</xref>) oblong oval, 3.5–4.3× as long as head width, 2.6–2.9× as long as wide; cell cu<sub>1</sub> low, vein Cu<sub>1a</sub> evenly curved. Surface spinules exhibiting sexual dimorphism, more spaced in males, denser in females; relatively fine, present in all cells; in males leaving narrow or wide spinule-free stripes along the veins, arranged in squares or rhombi (Fig. <xref ref-type="fig" rid="F5">5M</xref>); in females leaving narrow or no spinule-free stripes along the veins, arranged in squares or rhombi (Fig. <xref ref-type="fig" rid="F5">5N</xref>). Costal margin of hindwing with 1–3 setae proximal to costal break and 6–11 ungrouped or indistinctly grouped setae distal to costal break.
                    </p><p>Terminalia. Male proctiger 0.3× as long as head width, posterior lobes relatively short and wide, less than twice as long proctiger. Paramere, in profile, lamellar with medium-sized, claw-like antero-subapical inner process, which is shallowly incised, postero-apical edge medium-sized, inner face with a few scattered setae (Fig. <xref ref-type="fig" rid="F6">6E, F</xref>). Distal portion of aedeagus with curved shaft, semi-circular apical inflation with a small hook directed antero-ventrad (Fig. <xref ref-type="fig" rid="F6">6G, H</xref>). Female terminalia (Fig. <xref ref-type="fig" rid="F7">7E</xref>) relatively short; proctiger 0.6–0.7× as long as head width, strongly incised in the middle forming a hardly curved apical process; circumanal ring expanded into a large, apron-shaped, transverse, laterally rounded area distally (Fig. <xref ref-type="fig" rid="F7">7K</xref>). Subgenital plate 0.6× as long as proctiger, in profile, cuneate; apex slightly indented, in ventral view (Fig. <xref ref-type="fig" rid="F8">8B</xref>). Valvula dorsalis distinctly curved dorsally (Fig. <xref ref-type="fig" rid="F7">7F</xref>).</p><p>Measurements (5 ♂, 5 ♀, in mm). Head width 0.50–0.58; antenna length 0.68–0.74; forewing length 1.82–2.40; male proctiger length 0.14–0.16; paramere length 0.16–0.18; length of distal portion of aedeagus 0.14–0.18; female proctiger length 0.36–0.44.</p><p><bold><italic>Fifth instars immature </italic></bold>(Figs <xref ref-type="fig" rid="F1">1D</xref>, <xref ref-type="fig" rid="F8">8F</xref>)<bold>. </bold>Colour. General body colour, when alive, with yellowish to brown sclerites and yellow membranes; in ethanol straw-coloured to light brown, membranes yellow, dorsally slightly darker than ventrally.

                    </p><p>Structure. Body 1.5–1.6× as long as wide. Head, antennae and legs with slender lanceolate setae. Antenna 0.4× as long as forewing pad. Tarsal arolium slightly longer than claws, rounded, without unguitractor and pedicel (Fig. <xref ref-type="fig" rid="F8">8C</xref>). Forewing pads large with marginal lanceolate setae of irregular length; humeral lobe well developed. Caudal plate irregularly rounded posteriorly, dorsally with sparse microscopic setae, margin with lanceolate setae. Outer circumanal ring angular laterally, relatively weakly convex postero-laterally, consisting of two unequal rows of pores (Fig. <xref ref-type="fig" rid="F8">8I</xref>).</p><p>Measurements (8 immatures, in mm). Body length 1.60–1.88; antenna length 0.30–0.36; forewing pad length 0.72–0.86; caudal plate length 0.48–0.58.</p><p><bold><italic>Eggs</italic></bold> (Fig. <xref ref-type="fig" rid="F1">1F, G</xref>)<bold>.</bold> Yellow or light orange. Oblong oval, 2.5× as long as wide; with short apical filament.
                    </p></tp:treatment-sec><tp:treatment-sec sec-type="Etymology" id="SECID0EGXAG"><title>Etymology.</title><p>Named after Markus Ritter, Basel, Switzerland, in recognition of his support of the project on Brazilian psyllids as a president of the Pro Entomologia. A noun in the genitive case.</p></tp:treatment-sec><tp:treatment-sec sec-type="Distribution" id="SECID0ELXAG"><title>Distribution.</title><p>Brazil (Paraná, Rio Grande do Sul, Santa Catarina).</p></tp:treatment-sec><tp:treatment-sec sec-type="Host plants, biology and habitats" id="SECID0EQXAG"><title>Host plants, biology and habitats.</title><p><italic><tp:taxon-name><tp:taxon-name-part taxon-name-part-type="genus" reg="Persicaria">Persicaria</tp:taxon-name-part> <tp:taxon-name-part taxon-name-part-type="species" reg="hydropiperoides">hydropiperoides</tp:taxon-name-part></tp:taxon-name></italic> (Michx.) Small, <italic><tp:taxon-name><tp:taxon-name-part taxon-name-part-type="genus" reg="Persicaria">P.</tp:taxon-name-part> <tp:taxon-name-part taxon-name-part-type="species" reg="maculosa">maculosa</tp:taxon-name-part></tp:taxon-name></italic> Gray, <italic><tp:taxon-name><tp:taxon-name-part taxon-name-part-type="genus" reg="Persicaria">P.</tp:taxon-name-part> <tp:taxon-name-part taxon-name-part-type="species" reg="punctata">punctata</tp:taxon-name-part></tp:taxon-name></italic> (Elliott) Small (<tp:taxon-name><tp:taxon-name-part taxon-name-part-type="family">Polygonaceae</tp:taxon-name-part></tp:taxon-name>). The immatures induce leaf roll galls in which they live, usually one immature per gall. The galls are uniformly green or rarely reddish (Fig. <xref ref-type="fig" rid="F2">2A–C</xref>). Sometimes aphids (Fig. <xref ref-type="fig" rid="F1">1E</xref>), soft scales and thrips are found in the galls which may be there accidentally or for the nutritionally favourable conditions the galls offer. Eggs are laid on the margin of the leaf rolls. Adults, often together with immatures, were collected from December to February and April to July. It is currently not possible to decide whether this reflects the presence of well-defined generations or an artefact of insufficient collection. Recorded in humid areas in parks, riverine vegetation and Atlantic forest.
                    </p></tp:treatment-sec><tp:treatment-sec sec-type="Affinities" id="SECID0EEZAG"><title>Affinities.</title><p> See under <italic><tp:taxon-name><tp:taxon-name-part taxon-name-part-type="genus" reg="Aphalara">Aphalara</tp:taxon-name-part> <tp:taxon-name-part taxon-name-part-type="species" reg="ortegae">ortegae</tp:taxon-name-part></tp:taxon-name></italic> sp. nov.
                    </p></tp:treatment-sec><tp:treatment-sec><!--Section generated to contain objects referenced in tp:taxon-treatment.--><fig id="F1" position="float" orientation="portrait"><object-id xmlns:xlink="http://www.w3.org/1999/xlink" content-type="doi" xlink:type="simple">10.3897/zookeys.980.56807.figure1</object-id><object-id xmlns:xlink="http://www.w3.org/1999/xlink" content-type="arpha" xlink:type="simple">29612104-9315-55A9-812C-44881B5A9D06</object-id><label>Figure 1.</label><caption><p><italic><tp:taxon-name><tp:taxon-name-part taxon-name-part-type="genus" reg="Aphalara">Aphalara</tp:taxon-name-part> <tp:taxon-name-part taxon-name-part-type="species" reg="ritteri">ritteri</tp:taxon-name-part></tp:taxon-name></italic>sp. nov. <bold>A</bold> male <bold>B</bold> female <bold>C </bold>female on a gall <bold>D</bold> fifth instar immature with secretions (arrow) <bold>E </bold>skin in opened gall and aphid <bold>F, G</bold> egg on a gall.</p></caption><graphic xmlns:xlink="http://www.w3.org/1999/xlink" xlink:href="zookeys-980-119-g001.jpg" position="float" orientation="portrait" xlink:type="simple" id="oo_468335.jpg"><uri content-type="original_file" xlink:type="simple">https://binary.pensoft.net/fig/468335</uri></graphic></fig><fig id="F2" position="float" orientation="portrait"><object-id xmlns:xlink="http://www.w3.org/1999/xlink" content-type="doi" xlink:type="simple">10.3897/zookeys.980.56807.figure2</object-id><object-id xmlns:xlink="http://www.w3.org/1999/xlink" content-type="arpha" xlink:type="simple">30CB5076-FA42-5834-AF16-0D894252AE97</object-id><label>Figure 2.</label><caption><p><italic><tp:taxon-name><tp:taxon-name-part taxon-name-part-type="genus" reg="Persicaria">Persicaria</tp:taxon-name-part> <tp:taxon-name-part taxon-name-part-type="species" reg="hydropiperoides">hydropiperoides</tp:taxon-name-part></tp:taxon-name></italic>(Michx.) Small<bold> A, C</bold> plants with galls by <italic><tp:taxon-name><tp:taxon-name-part taxon-name-part-type="genus" reg="Aphalara">Aphalara</tp:taxon-name-part> <tp:taxon-name-part taxon-name-part-type="species" reg="ritteri">ritteri</tp:taxon-name-part></tp:taxon-name></italic>sp. nov. <bold>B</bold> examples of galled and ungalled leaves <bold>D</bold> plant with flowers <bold>E</bold> plant growing along pond <bold>F</bold> artificial habitat in Parque Tingui, Curitiba, PR, Brazil with clusters of <italic><tp:taxon-name><tp:taxon-name-part taxon-name-part-type="genus" reg="Persicaria">P.</tp:taxon-name-part> <tp:taxon-name-part taxon-name-part-type="species" reg="hydropiperoides">hydropiperoides</tp:taxon-name-part></tp:taxon-name></italic> (arrow).</p></caption><graphic xmlns:xlink="http://www.w3.org/1999/xlink" xlink:href="zookeys-980-119-g002.jpg" position="float" orientation="portrait" xlink:type="simple" id="oo_468336.jpg"><uri content-type="original_file" xlink:type="simple">https://binary.pensoft.net/fig/468336</uri></graphic></fig><fig id="F3" position="float" orientation="portrait"><object-id xmlns:xlink="http://www.w3.org/1999/xlink" content-type="doi" xlink:type="simple">10.3897/zookeys.980.56807.figure3</object-id><object-id xmlns:xlink="http://www.w3.org/1999/xlink" content-type="arpha" xlink:type="simple">2AFB1A49-3746-5C7B-8E8C-B25AFE9BA0F1</object-id><label>Figure 3.</label><caption><p> Habitus of <italic><tp:taxon-name><tp:taxon-name-part taxon-name-part-type="genus" reg="Aphalara">Aphalara</tp:taxon-name-part></tp:taxon-name></italic> spp. <bold>A–D</bold><italic><tp:taxon-name><tp:taxon-name-part taxon-name-part-type="genus" reg="Aphalara">Aphalara</tp:taxon-name-part> <tp:taxon-name-part taxon-name-part-type="species" reg="ortegae">ortegae</tp:taxon-name-part></tp:taxon-name></italic>sp. nov. <bold>E–H</bold><italic><tp:taxon-name><tp:taxon-name-part taxon-name-part-type="genus" reg="Aphalara">Aphalara</tp:taxon-name-part> <tp:taxon-name-part taxon-name-part-type="species" reg="ritteri">ritteri</tp:taxon-name-part></tp:taxon-name></italic>sp. nov. <bold>A, C, E, G</bold> male <bold>B, D, F, H</bold> female <bold>A, B, E, F</bold> lateral view <bold>C, D, G, H</bold> dorsal view. Scale bar: 0.5 mm.</p></caption><graphic xmlns:xlink="http://www.w3.org/1999/xlink" xlink:href="zookeys-980-119-g003.jpg" position="float" orientation="portrait" xlink:type="simple" id="oo_468337.jpg"><uri content-type="original_file" xlink:type="simple">https://binary.pensoft.net/fig/468337</uri></graphic></fig><fig id="F4" position="float" orientation="portrait"><object-id xmlns:xlink="http://www.w3.org/1999/xlink" content-type="doi" xlink:type="simple">10.3897/zookeys.980.56807.figure4</object-id><object-id xmlns:xlink="http://www.w3.org/1999/xlink" content-type="arpha" xlink:type="simple">732A6BA5-51E4-56AD-9668-A33B608AABC4</object-id><label>Figure 4.</label><caption><p> Head of <italic><tp:taxon-name><tp:taxon-name-part taxon-name-part-type="genus" reg="Aphalara">Aphalara</tp:taxon-name-part></tp:taxon-name></italic> spp. <bold>A, C</bold><italic><tp:taxon-name><tp:taxon-name-part taxon-name-part-type="genus" reg="Aphalara">Aphalara</tp:taxon-name-part> <tp:taxon-name-part taxon-name-part-type="species" reg="ortegae">ortegae</tp:taxon-name-part></tp:taxon-name></italic>sp. nov. <bold>B, D</bold><italic><tp:taxon-name><tp:taxon-name-part taxon-name-part-type="genus" reg="Aphalara">Aphalara</tp:taxon-name-part> <tp:taxon-name-part taxon-name-part-type="species" reg="ritteri">ritteri</tp:taxon-name-part></tp:taxon-name></italic>sp. nov. <bold>A, B</bold> dorsal view <bold>C, D</bold> ventral view. Scale bar: 0.1 mm.</p></caption><graphic xmlns:xlink="http://www.w3.org/1999/xlink" xlink:href="zookeys-980-119-g004.jpg" position="float" orientation="portrait" xlink:type="simple" id="oo_468338.jpg"><uri content-type="original_file" xlink:type="simple">https://binary.pensoft.net/fig/468338</uri></graphic></fig><fig id="F5" position="float" orientation="portrait"><object-id xmlns:xlink="http://www.w3.org/1999/xlink" content-type="doi" xlink:type="simple">10.3897/zookeys.980.56807.figure5</object-id><object-id xmlns:xlink="http://www.w3.org/1999/xlink" content-type="arpha" xlink:type="simple">E64B32A6-0E7E-5A78-85EE-FC42D15952F4</object-id><label>Figure 5.</label><caption><p> Forewing of <italic><tp:taxon-name><tp:taxon-name-part taxon-name-part-type="genus" reg="Aphalara">Aphalara</tp:taxon-name-part></tp:taxon-name></italic> spp. <bold>A–D, I, J</bold><italic><tp:taxon-name><tp:taxon-name-part taxon-name-part-type="genus" reg="Aphalara">Aphalara</tp:taxon-name-part> <tp:taxon-name-part taxon-name-part-type="species" reg="ortegae">ortegae</tp:taxon-name-part></tp:taxon-name></italic>sp. nov. <bold>E–H, M, N</bold><italic><tp:taxon-name><tp:taxon-name-part taxon-name-part-type="genus" reg="Aphalara">Aphalara</tp:taxon-name-part> <tp:taxon-name-part taxon-name-part-type="species" reg="ritteri">ritteri</tp:taxon-name-part></tp:taxon-name></italic>sp. nov. <bold>K, L</bold><italic><tp:taxon-name><tp:taxon-name-part taxon-name-part-type="genus" reg="Aphalara">Aphalara</tp:taxon-name-part> <tp:taxon-name-part taxon-name-part-type="species" reg="persicaria">persicaria</tp:taxon-name-part></tp:taxon-name></italic>Caldwell <bold>A, B, E, F, I, K, M</bold> male <bold>C, D, G, H, J, L, N</bold> female <bold>A, C, E, G</bold> venation <bold>B, D, F, H</bold> surface spinules <bold>I–N</bold> details of surface spinules. Scale bars: 0.5 mm (<bold>A–H</bold>); 0.2 mm (<bold>I–N</bold>).</p></caption><graphic xmlns:xlink="http://www.w3.org/1999/xlink" xlink:href="zookeys-980-119-g005.jpg" position="float" orientation="portrait" xlink:type="simple" id="oo_468339.jpg"><uri content-type="original_file" xlink:type="simple">https://binary.pensoft.net/fig/468339</uri></graphic></fig><fig id="F6" position="float" orientation="portrait"><object-id xmlns:xlink="http://www.w3.org/1999/xlink" content-type="doi" xlink:type="simple">10.3897/zookeys.980.56807.figure6</object-id><object-id xmlns:xlink="http://www.w3.org/1999/xlink" content-type="arpha" xlink:type="simple">DC682EDA-7AFA-5133-A08B-4BA1AADE2738</object-id><label>Figure 6.</label><caption><p> Male terminalia of <italic><tp:taxon-name><tp:taxon-name-part taxon-name-part-type="genus" reg="Aphalara">Aphalara</tp:taxon-name-part></tp:taxon-name></italic> spp. <bold>A–D </bold><italic><tp:taxon-name><tp:taxon-name-part taxon-name-part-type="genus" reg="Aphalara">Aphalara</tp:taxon-name-part> <tp:taxon-name-part taxon-name-part-type="species" reg="ortegae">ortegae</tp:taxon-name-part></tp:taxon-name></italic>sp. nov. <bold>E–H </bold><italic><tp:taxon-name><tp:taxon-name-part taxon-name-part-type="genus" reg="Aphalara">Aphalara</tp:taxon-name-part> <tp:taxon-name-part taxon-name-part-type="species" reg="ritteri">ritteri</tp:taxon-name-part></tp:taxon-name></italic>sp. nov. <bold>I, J </bold><italic><tp:taxon-name><tp:taxon-name-part taxon-name-part-type="genus" reg="Aphalara">Aphalara</tp:taxon-name-part> <tp:taxon-name-part taxon-name-part-type="species" reg="persicaria">persicaria</tp:taxon-name-part></tp:taxon-name></italic>Caldwell <bold>K, L</bold><italic><tp:taxon-name><tp:taxon-name-part taxon-name-part-type="genus" reg="Aphalara">Aphalara</tp:taxon-name-part> <tp:taxon-name-part taxon-name-part-type="species" reg="simila">simila</tp:taxon-name-part></tp:taxon-name></italic>Caldwell <bold>A, B, E, F, I, K</bold> inner face of paramere, in profile; arrows point to apico-posterior lobe/angle <bold>C, D, G, H, J, L</bold> distal portion of aedeagus, in profile. Scale bar: 0.05 mm.</p></caption><graphic xmlns:xlink="http://www.w3.org/1999/xlink" xlink:href="zookeys-980-119-g006.jpg" position="float" orientation="portrait" xlink:type="simple" id="oo_468340.jpg"><uri content-type="original_file" xlink:type="simple">https://binary.pensoft.net/fig/468340</uri></graphic></fig><fig id="F7" position="float" orientation="portrait"><object-id xmlns:xlink="http://www.w3.org/1999/xlink" content-type="doi" xlink:type="simple">10.3897/zookeys.980.56807.figure7</object-id><object-id xmlns:xlink="http://www.w3.org/1999/xlink" content-type="arpha" xlink:type="simple">52D5C28C-77C1-5305-B51F-D01EA910FE76</object-id><label>Figure 7.</label><caption><p> Female terminalia of <italic><tp:taxon-name><tp:taxon-name-part taxon-name-part-type="genus" reg="Aphalara">Aphalara</tp:taxon-name-part></tp:taxon-name></italic> spp. <bold>A, B, I </bold><italic><tp:taxon-name><tp:taxon-name-part taxon-name-part-type="genus" reg="Aphalara">Aphalara</tp:taxon-name-part> <tp:taxon-name-part taxon-name-part-type="species" reg="ortegae">ortegae</tp:taxon-name-part></tp:taxon-name></italic>sp. nov. <bold>C, D, J</bold><italic><tp:taxon-name><tp:taxon-name-part taxon-name-part-type="genus" reg="Aphalara">Aphalara</tp:taxon-name-part> <tp:taxon-name-part taxon-name-part-type="species" reg="persicaria">persicaria</tp:taxon-name-part></tp:taxon-name></italic>Caldwell <bold>E, F, K</bold><italic><tp:taxon-name><tp:taxon-name-part taxon-name-part-type="genus" reg="Aphalara">Aphalara</tp:taxon-name-part> <tp:taxon-name-part taxon-name-part-type="species" reg="ritteri">ritteri</tp:taxon-name-part></tp:taxon-name></italic>sp. nov. <bold>G, H, L</bold><italic><tp:taxon-name><tp:taxon-name-part taxon-name-part-type="genus" reg="Aphalara">Aphalara</tp:taxon-name-part> <tp:taxon-name-part taxon-name-part-type="species" reg="simila">simila</tp:taxon-name-part></tp:taxon-name></italic>Caldwell <bold>A, C, E, G</bold> female terminalia, in profile <bold>B, D, F, H</bold> valvulae dorsales and ventrales, in profile <bold>I–L</bold> circumanal ring, dorsal view. Scale bars: 0.1 mm<bold> (A, C, E, G, I–L</bold>); 0.05 mm (<bold>B, D, F, H</bold>).</p></caption><graphic xmlns:xlink="http://www.w3.org/1999/xlink" xlink:href="zookeys-980-119-g007.jpg" position="float" orientation="portrait" xlink:type="simple" id="oo_468341.jpg"><uri content-type="original_file" xlink:type="simple">https://binary.pensoft.net/fig/468341</uri></graphic></fig><fig id="F8" position="float" orientation="portrait"><object-id xmlns:xlink="http://www.w3.org/1999/xlink" content-type="doi" xlink:type="simple">10.3897/zookeys.980.56807.figure8</object-id><object-id xmlns:xlink="http://www.w3.org/1999/xlink" content-type="arpha" xlink:type="simple">BB1A02D3-A66A-5E5F-8954-5276909E29BE</object-id><label>Figure 8.</label><caption><p><italic><tp:taxon-name><tp:taxon-name-part taxon-name-part-type="genus" reg="Aphalara">Aphalara</tp:taxon-name-part></tp:taxon-name></italic> spp. <bold>A, D, G</bold><italic><tp:taxon-name><tp:taxon-name-part taxon-name-part-type="genus" reg="Aphalara">Aphalara</tp:taxon-name-part> <tp:taxon-name-part taxon-name-part-type="species" reg="ortegae">ortegae</tp:taxon-name-part></tp:taxon-name></italic>sp. nov. <bold>B, C, F, I</bold><italic><tp:taxon-name><tp:taxon-name-part taxon-name-part-type="genus" reg="Aphalara">Aphalara</tp:taxon-name-part> <tp:taxon-name-part taxon-name-part-type="species" reg="ritteri">ritteri</tp:taxon-name-part></tp:taxon-name></italic>sp. nov. <bold>E, H</bold><italic><tp:taxon-name><tp:taxon-name-part taxon-name-part-type="genus" reg="Aphalara">Aphalara</tp:taxon-name-part> <tp:taxon-name-part taxon-name-part-type="species" reg="persicaria">persicaria</tp:taxon-name-part></tp:taxon-name></italic>Caldwell <bold>A, B</bold> female subgenital plate, in ventral view; arrow points to apex <bold>C</bold> tarsus with arolium and claws of immature <bold>D–F</bold> fifth instar immature, left body side <bold>G–I </bold>circumanal ring of fifth instar immature; arrows point to antero-lateral edge and postero-lateral margin. Scale bars: 0.1 mm (<bold>A, B</bold>); 0.02 mm (<bold>C</bold>); 0.2 mm (<bold>D–F</bold>); 0.1 mm (<bold>G–I</bold>).</p></caption><graphic xmlns:xlink="http://www.w3.org/1999/xlink" xlink:href="zookeys-980-119-g008.jpg" position="float" orientation="portrait" xlink:type="simple" id="oo_468342.jpg"><uri content-type="original_file" xlink:type="simple">https://binary.pensoft.net/fig/468342</uri></graphic></fig></tp:treatment-sec></tp:taxon-treatment>
