# Supplementary material for: Jumping plant lice of the genus Aphalara (Hemiptera, Psylloidea, Aphalaridae) in the Neotropics
Source: Zookeys. 2020 Oct 28;980:119–40. doi: 10.3897/zookeys.980.56807 (PMC7642131; doi:10.3897/zookeys.980.56807)
Supplement: XML Treatment for Aphalara simila [file zookeys.980.56807-treatment4.xml]

<!DOCTYPE tp:taxon-treatment
  PUBLIC "-//TaxonX//DTD Taxonomic Treatment Publishing DTD v0 20100105//EN" "tax-treatment-NSO.dtd">
<tp:taxon-treatment xmlns:tp="http://www.plazi.org/taxpub"><tp:treatment-meta><kwd-group><label>Taxon classification</label><kwd><named-content xmlns:xlink="http://www.w3.org/1999/xlink" content-type="kingdom">Animalia</named-content></kwd><kwd><named-content xmlns:xlink="http://www.w3.org/1999/xlink" content-type="order">Hemiptera</named-content></kwd><kwd><named-content xmlns:xlink="http://www.w3.org/1999/xlink" content-type="family">Aphalaridae</named-content></kwd></kwd-group><mixed-citation publication-type="journal"><person-group><name><surname>Burckhardt</surname><given-names>Daniel</given-names></name><name><surname>Cort</surname><given-names>Giulia Dalle</given-names></name><name><surname>de Queiroz</surname><given-names>Dalva Luiz</given-names></name></person-group><article-title>Jumping plant lice of the genus <italic><tp:taxon-name><tp:taxon-name-part taxon-name-part-type="genus" reg="Aphalara">Aphalara</tp:taxon-name-part></tp:taxon-name></italic> (<tp:taxon-name><tp:taxon-name-part taxon-name-part-type="order">Hemiptera</tp:taxon-name-part></tp:taxon-name>, <tp:taxon-name><tp:taxon-name-part taxon-name-part-type="superfamily">Psylloidea</tp:taxon-name-part></tp:taxon-name>, <tp:taxon-name><tp:taxon-name-part taxon-name-part-type="family">Aphalaridae</tp:taxon-name-part></tp:taxon-name>) in the Neotropics
                </article-title><source>Zookeys</source><day>28</day><month>10</month><year>2020</year><volume>980</volume><fpage>119</fpage><lpage>140</lpage><pub-id pub-id-type="doi">10.3897/zookeys.980.56807</pub-id></mixed-citation></tp:treatment-meta><tp:nomenclature><tp:taxon-name><object-id xmlns:xlink="http://www.w3.org/1999/xlink" content-type="arpha" xlink:type="simple">97A3107B-0A42-5FBA-A41E-348CCC668BC6</object-id><tp:taxon-name-part taxon-name-part-type="genus" reg="Aphalara">Aphalara</tp:taxon-name-part> <tp:taxon-name-part taxon-name-part-type="species" reg="simila">simila</tp:taxon-name-part></tp:taxon-name><xref ref-type="fig" rid="F6">Figures 6K, L</xref><xref ref-type="fig" rid="F7">, 7G, H, L</xref><tp:nomenclature-citation-list><tp:nomenclature-citation><tp:taxon-name>
                <tp:taxon-name-part taxon-name-part-type="genus" reg="Aphalara">Aphalara</tp:taxon-name-part> <tp:taxon-name-part taxon-name-part-type="species" reg="simila">simila</tp:taxon-name-part></tp:taxon-name><comment>Caldwell, 1937: 564; <xref ref-type="bibr" rid="B8">Caldwell (1941)</xref>: 420; <xref ref-type="bibr" rid="B9">Caldwell (1944)</xref>: 57; <xref ref-type="bibr" rid="B12">Hodkinson (1988)</xref>: 1182; <xref ref-type="bibr" rid="B4">Burckhardt and Lauterer (1997)</xref>: 305.</comment></tp:nomenclature-citation></tp:nomenclature-citation-list></tp:nomenclature><tp:treatment-sec sec-type="Material examined" id="SECID0EX2AG"><title>Material examined.</title><p> Mexico • 1 ♀; MEX, Mexico City to Toluca road km 20; <named-content xmlns:xlink="http://www.w3.org/1999/xlink" content-type="dwc:verbatimCoordinates" xlink:type="simple"><named-content content-type="geo-json" specific-use="{&#34;type&#34;:&#34;Point&#34;,&#34;coordinates&#34;:[-99.420100,19.295200]}" id="NCID0EA3AG" xlink:type="simple">19.2952, –99.4201</named-content></named-content>; 2850 m a.s.l.; 24 Nov. 1938; J.S. Caldwell leg.; <named-content xmlns:xlink="http://www.w3.org/1999/xlink" content-type="dwc:institutional_code" xlink:type="simple">USNM</named-content>, dry mounted • 1 ♀; MIC, Uruapan; <named-content xmlns:xlink="http://www.w3.org/1999/xlink" content-type="dwc:verbatimCoordinates" xlink:type="simple"><named-content content-type="geo-json" specific-use="{&#34;type&#34;:&#34;Point&#34;,&#34;coordinates&#34;:[-102.047500,19.412800]}" id="NCID0EN3AG" xlink:type="simple">19.4128, –102.0475</named-content></named-content>; 1620 m a.s.l.; 1 Oct. 1941; D.M. DeLong, C.C. Plummer &amp; G. Good leg.; from roadside weeds; <named-content xmlns:xlink="http://www.w3.org/1999/xlink" content-type="dwc:institutional_code" xlink:type="simple">USNM</named-content>, dry mounted • 1 ♂, 5 ♀; San Luis Potosí, Tamazunchale; <named-content xmlns:xlink="http://www.w3.org/1999/xlink" content-type="dwc:verbatimCoordinates" xlink:type="simple"><named-content content-type="geo-json" specific-use="{&#34;type&#34;:&#34;Point&#34;,&#34;coordinates&#34;:[-98.786900,21.257800]}" id="NCID0E13AG" xlink:type="simple">21.2578, –98.7869</named-content></named-content>; 140 m a.s.l.; 29 Aug. 1939; D.M. &amp; F.M. DeLong leg.; <named-content xmlns:xlink="http://www.w3.org/1999/xlink" content-type="dwc:institutional_code" xlink:type="simple">USNM</named-content>, dry mounted.
                    </p></tp:treatment-sec><tp:treatment-sec sec-type="Diagnosis" id="SECID0EE4AG"><title>Diagnosis.</title><p><bold><italic>Adults</italic></bold><bold>.</bold> General body colour orange to light brown. Forewing with light or brown clavus. Head with small anteorbital tubercles; anterior tubercles small, rounded; outer anterior margin strongly concave. Clypeus long, tubular, visible in dorsal view. Forewing 2.4× as long as wide; surface spinules moderately thick, forming irregular squares or rhombi; in males often leaving narrow spinule-free stripes along veins, in females usually covering the entire wing membrane up to vein). Paramere, in lateral view, lamellar, straight, weakly widening to apex; dorsal margin sclerotised, straight, postero-apical edge angular; apex of thumb-like process level with antero-apical edge, long, broad (Fig. <xref ref-type="fig" rid="F6">6K</xref>). Distal portion of aedeagus with straight shaft and relatively evenly widening apical inflation (Fig. <xref ref-type="fig" rid="F6">6L</xref>). Female proctiger, in lateral view, not incised distal to circumanal ring (Fig. <xref ref-type="fig" rid="F7">7G</xref>), which is not expanded caudally (Fig. <xref ref-type="fig" rid="F7">7L</xref>). Dorsal margin of valvula dorsalis almost straight (Fig. <xref ref-type="fig" rid="F7">7H</xref>).
                    </p><p><bold><italic>Fifth instar immature</italic></bold><bold>.</bold> Unknown.
                    </p></tp:treatment-sec><tp:treatment-sec sec-type="Distribution" id="SECID0EL5AG"><title>Distribution.</title><p>Mexico (Distrito Federal, Michoacán, Morelos, San Luis Potosí) (<xref ref-type="bibr" rid="B8">Caldwell 1941</xref>, <xref ref-type="bibr" rid="B9">1944</xref>), USA (California, Colorado, Idaho, Oregon, Utah, Washington, Wyoming) (<xref ref-type="bibr" rid="B5">Caldwell 1937</xref>).</p></tp:treatment-sec><tp:treatment-sec sec-type="Host plants, biology and habitats" id="SECID0E45AG"><title>Host plants, biology and habitats.</title><p><italic><tp:taxon-name><tp:taxon-name-part taxon-name-part-type="genus" reg="Rumex">Rumex</tp:taxon-name-part></tp:taxon-name></italic> sp. (<tp:taxon-name><tp:taxon-name-part taxon-name-part-type="family">Polygonaceae</tp:taxon-name-part></tp:taxon-name>) (<xref ref-type="bibr" rid="B4">Burckhardt and Lauterer 1997</xref>).
                    </p></tp:treatment-sec><tp:treatment-sec><!--Section generated to contain objects referenced in tp:taxon-treatment.--><fig id="F6" position="float" orientation="portrait"><object-id xmlns:xlink="http://www.w3.org/1999/xlink" content-type="doi" xlink:type="simple">10.3897/zookeys.980.56807.figure6</object-id><object-id xmlns:xlink="http://www.w3.org/1999/xlink" content-type="arpha" xlink:type="simple">DC682EDA-7AFA-5133-A08B-4BA1AADE2738</object-id><label>Figure 6.</label><caption><p> Male terminalia of <italic><tp:taxon-name><tp:taxon-name-part taxon-name-part-type="genus" reg="Aphalara">Aphalara</tp:taxon-name-part></tp:taxon-name></italic> spp. <bold>A–D </bold><italic><tp:taxon-name><tp:taxon-name-part taxon-name-part-type="genus" reg="Aphalara">Aphalara</tp:taxon-name-part> <tp:taxon-name-part taxon-name-part-type="species" reg="ortegae">ortegae</tp:taxon-name-part></tp:taxon-name></italic>sp. nov. <bold>E–H </bold><italic><tp:taxon-name><tp:taxon-name-part taxon-name-part-type="genus" reg="Aphalara">Aphalara</tp:taxon-name-part> <tp:taxon-name-part taxon-name-part-type="species" reg="ritteri">ritteri</tp:taxon-name-part></tp:taxon-name></italic>sp. nov. <bold>I, J </bold><italic><tp:taxon-name><tp:taxon-name-part taxon-name-part-type="genus" reg="Aphalara">Aphalara</tp:taxon-name-part> <tp:taxon-name-part taxon-name-part-type="species" reg="persicaria">persicaria</tp:taxon-name-part></tp:taxon-name></italic>Caldwell <bold>K, L</bold><italic><tp:taxon-name><tp:taxon-name-part taxon-name-part-type="genus" reg="Aphalara">Aphalara</tp:taxon-name-part> <tp:taxon-name-part taxon-name-part-type="species" reg="simila">simila</tp:taxon-name-part></tp:taxon-name></italic>Caldwell <bold>A, B, E, F, I, K</bold> inner face of paramere, in profile; arrows point to apico-posterior lobe/angle <bold>C, D, G, H, J, L</bold> distal portion of aedeagus, in profile. Scale bar: 0.05 mm.</p></caption><graphic xmlns:xlink="http://www.w3.org/1999/xlink" xlink:href="zookeys-980-119-g006.jpg" position="float" orientation="portrait" xlink:type="simple" id="oo_468340.jpg"><uri content-type="original_file" xlink:type="simple">https://binary.pensoft.net/fig/468340</uri></graphic></fig><fig id="F7" position="float" orientation="portrait"><object-id xmlns:xlink="http://www.w3.org/1999/xlink" content-type="doi" xlink:type="simple">10.3897/zookeys.980.56807.figure7</object-id><object-id xmlns:xlink="http://www.w3.org/1999/xlink" content-type="arpha" xlink:type="simple">52D5C28C-77C1-5305-B51F-D01EA910FE76</object-id><label>Figure 7.</label><caption><p> Female terminalia of <italic><tp:taxon-name><tp:taxon-name-part taxon-name-part-type="genus" reg="Aphalara">Aphalara</tp:taxon-name-part></tp:taxon-name></italic> spp. <bold>A, B, I </bold><italic><tp:taxon-name><tp:taxon-name-part taxon-name-part-type="genus" reg="Aphalara">Aphalara</tp:taxon-name-part> <tp:taxon-name-part taxon-name-part-type="species" reg="ortegae">ortegae</tp:taxon-name-part></tp:taxon-name></italic>sp. nov. <bold>C, D, J</bold><italic><tp:taxon-name><tp:taxon-name-part taxon-name-part-type="genus" reg="Aphalara">Aphalara</tp:taxon-name-part> <tp:taxon-name-part taxon-name-part-type="species" reg="persicaria">persicaria</tp:taxon-name-part></tp:taxon-name></italic>Caldwell <bold>E, F, K</bold><italic><tp:taxon-name><tp:taxon-name-part taxon-name-part-type="genus" reg="Aphalara">Aphalara</tp:taxon-name-part> <tp:taxon-name-part taxon-name-part-type="species" reg="ritteri">ritteri</tp:taxon-name-part></tp:taxon-name></italic>sp. nov. <bold>G, H, L</bold><italic><tp:taxon-name><tp:taxon-name-part taxon-name-part-type="genus" reg="Aphalara">Aphalara</tp:taxon-name-part> <tp:taxon-name-part taxon-name-part-type="species" reg="simila">simila</tp:taxon-name-part></tp:taxon-name></italic>Caldwell <bold>A, C, E, G</bold> female terminalia, in profile <bold>B, D, F, H</bold> valvulae dorsales and ventrales, in profile <bold>I–L</bold> circumanal ring, dorsal view. Scale bars: 0.1 mm<bold> (A, C, E, G, I–L</bold>); 0.05 mm (<bold>B, D, F, H</bold>).</p></caption><graphic xmlns:xlink="http://www.w3.org/1999/xlink" xlink:href="zookeys-980-119-g007.jpg" position="float" orientation="portrait" xlink:type="simple" id="oo_468341.jpg"><uri content-type="original_file" xlink:type="simple">https://binary.pensoft.net/fig/468341</uri></graphic></fig></tp:treatment-sec><ref-list><ref id="B8"><mixed-citation xmlns:xlink="http://www.w3.org/1999/xlink" xlink:type="simple"><person-group><name name-style="western"><surname>Caldwell</surname><given-names>JS</given-names></name></person-group> (<year>1941</year>) <article-title>A preliminary survey of Mexican <tp:taxon-name><tp:taxon-name-part taxon-name-part-type="family">Psyllidae</tp:taxon-name-part></tp:taxon-name> (<tp:taxon-name><tp:taxon-name-part taxon-name-part-type="suborder">Homoptera</tp:taxon-name-part></tp:taxon-name>).</article-title><source>The Ohio Journal of Science</source><volume>41</volume>: <fpage>418</fpage>–<lpage>425</lpage>.
</mixed-citation></ref><ref id="B9"><mixed-citation xmlns:xlink="http://www.w3.org/1999/xlink" xlink:type="simple"><person-group><name name-style="western"><surname>Caldwell</surname><given-names>JS</given-names></name></person-group> (<year>1944</year>) <article-title>Notes on Mexican and Central American <tp:taxon-name><tp:taxon-name-part taxon-name-part-type="family">Psyllidae</tp:taxon-name-part></tp:taxon-name>.</article-title><source>The Ohio Journal of Science</source><volume>44</volume>: <fpage>57</fpage>–<lpage>64</lpage>.
</mixed-citation></ref><ref id="B12"><mixed-citation xmlns:xlink="http://www.w3.org/1999/xlink" xlink:type="simple"><person-group><name name-style="western"><surname>Hodkinson</surname><given-names>ID</given-names></name></person-group> (<year>1988</year>) <article-title>The Nearctic <tp:taxon-name><tp:taxon-name-part taxon-name-part-type="superfamily">Psylloidea</tp:taxon-name-part></tp:taxon-name> (<tp:taxon-name><tp:taxon-name-part taxon-name-part-type="class">Insecta</tp:taxon-name-part></tp:taxon-name>: <tp:taxon-name><tp:taxon-name-part taxon-name-part-type="suborder">Homoptera</tp:taxon-name-part></tp:taxon-name>): an annotated check list.</article-title><source>Journal of Natural History</source><volume>22</volume>: <fpage>1179</fpage>–<lpage>1243</lpage>. <ext-link xlink:type="simple" ext-link-type="doi" xlink:href="10.1080/00222938800770751">https://doi.org/10.1080/00222938800770751</ext-link></mixed-citation></ref><ref id="B4"><mixed-citation xmlns:xlink="http://www.w3.org/1999/xlink" xlink:type="simple"><person-group><name name-style="western"><surname>Burckhardt</surname><given-names>D</given-names></name><name name-style="western"><surname>Lauterer</surname><given-names>P</given-names></name></person-group> (<year>1997</year>) <article-title> Systematics and biology of the <italic><tp:taxon-name><tp:taxon-name-part taxon-name-part-type="genus">Aphalara</tp:taxon-name-part></tp:taxon-name> exilis </italic>(Weber and Mohr) species assemblage (<tp:taxon-name><tp:taxon-name-part taxon-name-part-type="order">Hemiptera</tp:taxon-name-part></tp:taxon-name>: <tp:taxon-name><tp:taxon-name-part taxon-name-part-type="family">Psyllidae</tp:taxon-name-part></tp:taxon-name>).</article-title><source>Entomologica Scandinavica</source><volume>28</volume>: <fpage>271</fpage>–<lpage>305</lpage>. <ext-link xlink:type="simple" ext-link-type="doi" xlink:href="10.1163/187631297X00088">https://doi.org/10.1163/187631297X00088</ext-link></mixed-citation></ref><ref id="B5"><mixed-citation xmlns:xlink="http://www.w3.org/1999/xlink" xlink:type="simple"><person-group><name name-style="western"><surname>Caldwell</surname><given-names>JS</given-names></name></person-group> (<year>1937</year>) <article-title> Some North American relatives of <italic><tp:taxon-name><tp:taxon-name-part taxon-name-part-type="genus">Aphalara</tp:taxon-name-part> <tp:taxon-name-part taxon-name-part-type="species">calthae</tp:taxon-name-part></tp:taxon-name></italic> Linnaeus.</article-title><source>Annals of the Entomological Society of America</source><volume>30</volume>: <fpage>563</fpage>–<lpage>571</lpage>. <ext-link xlink:type="simple" ext-link-type="doi" xlink:href="10.1093/aesa/30.4.563">https://doi.org/10.1093/aesa/30.4.563</ext-link></mixed-citation></ref></ref-list></tp:taxon-treatment>
