# Supplementary material for: Jumping plant lice of the genus Aphalara (Hemiptera, Psylloidea, Aphalaridae) in the Neotropics
Source: Zookeys. 2020 Oct 28;980:119–40. doi: 10.3897/zookeys.980.56807 (PMC7642131; doi:10.3897/zookeys.980.56807)
Supplement: XML Treatment for Aphalara [file zookeys.980.56807-treatment5.xml]

<!DOCTYPE tp:taxon-treatment
  PUBLIC "-//TaxonX//DTD Taxonomic Treatment Publishing DTD v0 20100105//EN" "tax-treatment-NSO.dtd">
<tp:taxon-treatment xmlns:tp="http://www.plazi.org/taxpub"><tp:treatment-meta><kwd-group><label>Taxon classification</label><kwd><named-content xmlns:xlink="http://www.w3.org/1999/xlink" content-type="kingdom">Animalia</named-content></kwd><kwd><named-content xmlns:xlink="http://www.w3.org/1999/xlink" content-type="order">Hemiptera</named-content></kwd><kwd><named-content xmlns:xlink="http://www.w3.org/1999/xlink" content-type="family">Aphalaridae</named-content></kwd></kwd-group><mixed-citation publication-type="journal"><person-group><name><surname>Burckhardt</surname><given-names>Daniel</given-names></name><name><surname>Cort</surname><given-names>Giulia Dalle</given-names></name><name><surname>de Queiroz</surname><given-names>Dalva Luiz</given-names></name></person-group><article-title>Jumping plant lice of the genus <italic><tp:taxon-name><tp:taxon-name-part taxon-name-part-type="genus" reg="Aphalara">Aphalara</tp:taxon-name-part></tp:taxon-name></italic> (<tp:taxon-name><tp:taxon-name-part taxon-name-part-type="order">Hemiptera</tp:taxon-name-part></tp:taxon-name>, <tp:taxon-name><tp:taxon-name-part taxon-name-part-type="superfamily">Psylloidea</tp:taxon-name-part></tp:taxon-name>, <tp:taxon-name><tp:taxon-name-part taxon-name-part-type="family">Aphalaridae</tp:taxon-name-part></tp:taxon-name>) in the Neotropics
                </article-title><source>Zookeys</source><day>28</day><month>10</month><year>2020</year><volume>980</volume><fpage>119</fpage><lpage>140</lpage><pub-id pub-id-type="doi">10.3897/zookeys.980.56807</pub-id></mixed-citation></tp:treatment-meta><tp:nomenclature><tp:taxon-name>
            <object-id xmlns:xlink="http://www.w3.org/1999/xlink" content-type="arpha" xlink:type="simple">C8061D20-FBFB-5A70-86AE-CD1FAF8AC844</object-id>
            <tp:taxon-name-part taxon-name-part-type="genus" reg="Aphalara">Aphalara</tp:taxon-name-part>
          </tp:taxon-name><tp:taxon-status xmlns:xlink="http://www.w3.org/1999/xlink" xlink:type="simple">spp.</tp:taxon-status></tp:nomenclature><tp:treatment-sec sec-type="Comments" id="SECID0EOABG"><title>Comments.</title><p><xref ref-type="bibr" rid="B2">Burckhardt (1987)</xref> reported a single female from Argentina (Tucuman) suggesting that it may be introduced from North America. Whether this specimen belongs to <italic><tp:taxon-name><tp:taxon-name-part taxon-name-part-type="genus" reg="Aphalara">A.</tp:taxon-name-part> <tp:taxon-name-part taxon-name-part-type="species" reg="ritteri">ritteri</tp:taxon-name-part></tp:taxon-name></italic> sp. nov. cannot be checked as it appears to be lost (T. Vasarhelyi, pers. comm.).</p><p><xref ref-type="bibr" rid="B1">Brown and Hodkinson (1988)</xref> recorded a female in poor condition from Panama (Canal Zone, Herbert Osborn Collection) (<named-content xmlns:xlink="http://www.w3.org/1999/xlink" content-type="dwc:institutional_code" xlink:type="simple">USNM</named-content>, slide mounted) that they questionably referred to <italic><tp:taxon-name><tp:taxon-name-part taxon-name-part-type="genus" reg="Aphalara">A.</tp:taxon-name-part> <tp:taxon-name-part taxon-name-part-type="species" reg="curta">curta</tp:taxon-name-part></tp:taxon-name></italic>. As the specimen is in poor condition, its identity cannot be determined.</p></tp:treatment-sec><ref-list><ref id="B2"><mixed-citation xmlns:xlink="http://www.w3.org/1999/xlink" xlink:type="simple"><person-group><name name-style="western"><surname>Burckhardt</surname><given-names>D</given-names></name></person-group> (<year>1987</year>) <article-title>Jumping plant lice (<tp:taxon-name><tp:taxon-name-part taxon-name-part-type="suborder">Homoptera</tp:taxon-name-part></tp:taxon-name>: <tp:taxon-name><tp:taxon-name-part taxon-name-part-type="superfamily">Psylloidea</tp:taxon-name-part></tp:taxon-name>) of the temperate Neotropical region: Part 1. <tp:taxon-name><tp:taxon-name-part taxon-name-part-type="family">Psyllidae</tp:taxon-name-part></tp:taxon-name> (subfamilies <tp:taxon-name><tp:taxon-name-part taxon-name-part-type="subfamily">Aphalarinae</tp:taxon-name-part></tp:taxon-name>, <tp:taxon-name><tp:taxon-name-part taxon-name-part-type="subfamily">Rhinocolinae</tp:taxon-name-part></tp:taxon-name> and <tp:taxon-name><tp:taxon-name-part taxon-name-part-type="subfamily">Aphalaroidinae</tp:taxon-name-part></tp:taxon-name>).</article-title><source>Zoological Journal of the Linnean Society</source><volume>89</volume>: <fpage>299</fpage>–<lpage>392</lpage>. <ext-link xlink:type="simple" ext-link-type="doi" xlink:href="10.1111/j.1096-3642.1987.tb01568.x">https://doi.org/10.1111/j.1096-3642.1987.tb01568.x</ext-link></mixed-citation></ref><ref id="B1"><mixed-citation xmlns:xlink="http://www.w3.org/1999/xlink" xlink:type="simple"><person-group><name name-style="western"><surname>Brown</surname><given-names>RG</given-names></name><name name-style="western"><surname>Hodkinson</surname><given-names>ID</given-names></name></person-group> (<year>1988</year>) <source> Taxonomy and Ecology of the Jumping Plant-lice of Panama (<tp:taxon-name><tp:taxon-name-part taxon-name-part-type="suborder">Homoptera</tp:taxon-name-part></tp:taxon-name>: <tp:taxon-name><tp:taxon-name-part taxon-name-part-type="superfamily">Psylloidea</tp:taxon-name-part></tp:taxon-name>). Entomonograph 9. E.J.</source><publisher-name>Brill</publisher-name>, <publisher-loc>Scandinavian Science Press, Leiden–New York–København–Köln</publisher-loc>, <size units="page">304 pp</size>. <ext-link xlink:type="simple" ext-link-type="doi" xlink:href="10.1163/156853988X00241">https://doi.org/10.1163/156853988X00241</ext-link></mixed-citation></ref></ref-list></tp:taxon-treatment>
